# Supplementary material for: Intercellular adhesion boots collective cell migration through elevated membrane tension
Source: Nat Commun. 2025 Feb 12;16:1588. doi: 10.1038/s41467-025-56941-4 (PMC11822051; doi:10.1038/s41467-025-56941-4)
Supplement: Supplementary file 12 — Source Data [file 41467_2025_56941_MOESM12_ESM.xlsx]

## Sheet: Fig. 1
Figure 1b	Wound close rate (nm/s)																	Figure 1c	Correlation length (μm)					Figure 1g	Straightness index			Figure 1i	Single cell speed (nm/s)			Statistical analysis
	MDA-wt	MCF-wt	Red	Far-Red	n=4														MDA-wt	MCF-wt	Red	Far-Red			Red	Far-Red	n=2		Red	Far-Red	n=2
Mean	4.06273	4.4971	5.76592	4.64696														Mean	67.2603	86.4561	84.6284	67.8682	n=4	Mean	0.791001	0.68694		Mean	4.83252	4.31486		Figure 1b
Std	0.141667	0.501087	0.236628	0.116406														Std	40.1578	36.3285	40.5639	36.7513		Std	0.179917	0.206414		Std	1.67263	1.56668		One-way ANOVA
1	4.13797	4.02898	5.73482	4.55843															128.875	90.8354	128.875	90.8354			0.91479	NaN			6.71735	2.23322			DF	Sum of Squares	Mean Square	F Value	Prob>F
2	4.2166	5.30462	5.4418	4.84004															102.477	64.4376	142.425	64.4376			0.86481	NaN			9.51642	4.41754		Model	3	5.74531	1.9151	28.5286	9.59001e-06
3	3.83705	4.13307	6.10915	4.63721															80.6328	128.875	128.875	48.2423			0.74853	0.6297			4.4014	1.98633		Error	12	0.80555	0.06713
4	4.05928	4.52176	5.77792	4.55216															64.4376	64.4376	145.07	38.0397			0.88247	0.69518			5.13781	6.62581		Total	15	6.55086
																			52.7957	38.0397	128.875	38.0397			0.84338	0.83572			4.15572	4.86038		Tukey'sTest
	Wound Closure Rate (nm/s)																		44.3384	128.875	128.875	26.3978			0.84198	NaN			7.19844	2.25412			MeanDiff	SEM	q Value	Prob	Alpha	Sig	LCL	UCL
	MDA-wt				MCF-wt				Red				Far-Red						38.0397	128.875	64.4376	20.0991			0.77329	0.40436			10.761	4.19999		MCF MDA	0.37517	0.18321	2.89605	0.22474	0.05	0	-0.16875	0.91909
Time (Sec)	1	2	3	4	1	2	3	4	1	2	3	4	1	2	3	4			33.2191	128.875	166.915	128.875			0.81528	0.89864			5.15173	2.89564		Red MDA	1.57546	0.18321	12.1614	9.69997e-06	0.05	1	1.03154	2.11938
600	0.524211	19.4944	-5.36271	-13.5866	4.37089	4.65469	-2.24205	1.87494	6.72085	11.6866	14.6763	2.99292	2.42983	15.3761	4.54942	2.92098			128.875	64.4376	128.875	38.0397			0.95188	0.77195			4.3153	2.99		Red MCF	1.20029	0.18321	9.26533	0.000138691	0.05	1	0.65637	1.74421
1200	2.46554	13.5536	-10.3532	7.43588	3.54543	1.97386	1.75976	2.70477	6.13765	8.68161	6.9446	3.28266	2.10464	4.81628	0.720062	4.19025			90.8354	128.875	166.915	26.3978			0.90905	0.82565			5.60559	3.70281		Far-Red MDA	0.31993	0.18321	2.46963	0.34374	0.05	0	-0.22399	0.86385
1800	2.17901	3.94763	-5.83164	6.18517	3.54067	4.25267	1.20755	2.31866	6.09639	7.83627	7.90927	3.64197	3.41715	5.58814	2.3913	4.23909			64.4376	90.8354	128.875	20.0991			0.84072	0.52347			--	3.96957		Far-Red MCF	-0.05524	0.18321	0.42642	0.98998	0.05	0	-0.59916	0.48868
2400	2.60842	0.721451	-6.38336	4.90932	3.56269	4.76994	0.504176	1.92585	6.28444	7.398	6.03074	4.13312	3.42066	6.29978	2.22585	3.95366			48.2423	128.875	64.4376	128.875			0.78052	0.55158			7.18491	3.8961		Far-Red Red	-1.25553	0.18321	9.69175	9.02519e-05	0.05	1	-1.79945	-0.71161
3000	3.2664	2.04675	-3.4509	3.77564	3.43096	4.74482	1.06815	2.10245	5.9668	7.01067	6.23282	3.88381	3.54776	8.55765	2.67792	4.89394			38.0397	102.477	128.875	177.117			0.91342	0.82587			6.57035	4.05276
3600	3.38379	4.63264	-2.7246	3.0031	3.22452	4.66095	1.10586	1.52904	6.13236	6.66539	6.60452	4.01251	4.39791	8.26566	2.19338	4.40241			31.2184	90.8354	142.425	155.273			0.90665	0.83306			5.39987	5.37499		Figure 1c
4200	3.90056	4.17664	-2.6684	2.29415	3.57362	4.98575	0.94565	2.17736	6.07172	7.00751	5.1198	4.46278	4.12643	7.75389	3.49998	5.07438			64.4376	64.4376	128.875	128.875			0.85938	0.65692			6.51557	2.5321		One-way ANOVA
4800	3.19469	3.63231	-2.47522	1.77364	3.53234	5.32919	1.32583	1.74362	6.10373	7.00804	6.36072	4.63878	4.13358	7.80841	3.3709	5.19298			38.0397	128.875	145.07	26.3978			0.90738	0.33069			6.92175	4.04836			DF	Sum of Squares	Mean Square	F Value	Prob>F
5400	3.51904	4.67922	-1.77817	1.71216	3.82549	5.34141	1.61895	2.39589	5.97635	6.65946	6.10359	4.64064	4.10611	7.74329	2.67154	4.97692			128.875	64.4376	128.875	64.4376			0.81752	0.53689			2.5675	4.10273		Model	3	387565	129188	85.0495	5.63698e-54
6000	3.3572	4.4062	1.07669	2.05585	3.72626	5.10439	1.91551	2.23525	5.7811	6.53671	5.78264	4.74273	3.71362	7.55289	3.18131	4.84678			64.4376	38.0397	128.875	128.875			0.88958	0.79633			3.36718	6.16728		Error	6517	9.89919e+06	1518.98
6600	2.79576	4.18383	0.168525	2.88999	3.84909	5.59251	2.68509	2.9299	5.76675	6.52981	5.62046	4.80982	4.28402	7.02327	3.39768	5.15697			38.0397	128.875	64.4376	64.4376			0.83858	0.70449			5.81828	4.45834		Total	6520	10286800
7200	2.7397	3.06792	-0.872296	2.87544	3.75169	6.12536	2.47916	2.79141	5.60994	6.42599	5.76731	4.92289	4.20757	6.47928	3.18747	4.85505			20.0991	128.875	166.915	48.2423			0.74413	0.819			7.87521	1.3055		Scheffe's Test
7800	3.19417	2.97304	-1.29307	0.958069	3.81787	5.731	3.05685	2.86758	5.96962	6.61003	5.70418	4.89227	4.04378	6.05839	3.03099	5.0577			16.1952	128.875	128.875	64.4376			0.80022	0.81818			4.39753	2.504			MeanDiff	SEM	F Value	Prob	Alpha	Sig	LCL	UCL
8400	3.10125	2.88594	0.260556	1.68838	3.85811	5.63431	3.26661	3.31784	5.83189	6.42723	5.4341	4.96179	4.01784	6.24607	3.29343	4.87158			64.4376	64.4376	166.915	80.6328			0.84672	0.58466			3.76309	2.95691		MCF MDA	19.2386	1.53514	52.3511	1.98771e-33	0.05	1	14.946	23.5311
9000	2.77063	3.50027	1.05785	1.60037	3.85806	5.87762	3.42536	3.38295	5.69746	6.37197	5.62662	5.0253	3.92828	6.17571	3.87863	5.12543			38.0397	128.875	128.875	64.4376			0.88648	0.55231			5.3466	2.4341		Red MDA	17.4009	1.58628	40.111	1.12225e-25	0.05	1	12.9654	21.8365
9600	2.80143	2.75016	0.725038	1.9358	3.73831	6.14022	3.82427	3.59674	5.65654	6.32165	5.696	4.9235	4.02815	5.77898	4.24964	5.00017			128.875	90.8354	64.4376	64.4376			NaN	0.76771			7.19049	2.32475		Red MCF	-1.83761	1.99765	0.28206	0.83839	0.05	0	-7.42346	3.74824
10200	2.83272	3.59156	0.971891	1.66347	3.9121	5.7367	3.50834	3.71007	5.73226	6.21084	5.76814	4.94644	4.21016	5.5925	3.82172	4.74021			64.4376	128.875	128.875	90.8354			0.86424	0.85072			5.80203	1.81648		Far-Red MDA	0.58649	1.19133	0.08079	0.97048	0.05	0	-2.74473	3.91771
10800	2.91822	2.6836	1.06882	2.14216	3.96215	5.62822	3.74352	3.91601	5.65801	6.17714	5.62022	5.1909	4.30443	5.19221	4.13294	4.84073			38.0397	102.477	142.425	76.0794			0.90067	0.80777			4.32553	2.88632		Far-Red MCF	-18.6521	1.70105	40.0772	1.17915e-25	0.05	1	-23.4086	-13.8956
11400	2.69348	2.7092	-0.323382	1.79903	4.07307	5.55555	4.34109	3.54979	5.67428	6.0558	5.7853	5.15541	4.42557	5.8213	4.25882	4.61895			26.3978	90.8354	128.875	64.4376			0.85489	0.70659			5.4635	3.68189		Far-Red Red	-16.8145	1.74734	30.8666	8.32892e-20	0.05	1	-21.7004	-11.9285
12000	2.60602	2.88029	1.29753	2.06644	4.03077	5.60811	3.93876	3.85709	5.64763	5.99912	5.80825	5.13101	4.22419	5.43629	4.15008	5.19327			20.0991	64.4376	145.07	90.8354			0.90685	0.10155			2.56116	2.76968
12600	2.85262	2.55503	0.600546	1.98515	3.97933	5.7999	3.86585	4.04551	5.66023	5.90085	5.82788	5.25401	4.20149	5.33788	4.58588	4.84295			16.1952	128.875	128.875	64.4376			0.77534	0.86296			5.20826	5.18369
13200	2.81663	3.34928	1.65665	2.40589	4.12377	5.57815	4.17674	4.36601	5.70847	5.93703	5.92218	5.34996	4.19549	5.41017	4.72236	4.76105			13.5495	64.4376	128.875	48.2423			0.91418	0.65564			7.03646	3.01306		Figure 1g
13800	3.12639	3.13186	1.26582	2.63166	4.05864	5.70835	3.93607	4.03661	5.70028	5.84541	5.96339	5.38562	4.49944	5.66814	4.50961	4.57591			64.4376	38.0397	64.4376	38.0397			0.86586	0.65316			3.20583	1.9359		two-tailed, two-sample Kolmogorov-smirnov test
14400	3.27688	3.40824	1.05243	3.28471	4.05488	5.75086	3.85336	4.3029	5.82059	5.87466	6.0678	5.56719	4.22165	5.31669	4.35694	4.44131			128.875	128.875	166.915	38.0397			0.84411	0.71823			2.53849	2.66658			N	Min	Q1	Median	Q3	Max
15000	3.30777	3.10319	1.15519	3.89047	3.84733	5.55177	4.0516	4.28375	5.90466	5.86298	6.16262	5.68122	4.46521	5.1326	4.20504	4.80867			90.8354	128.875	128.875	26.3978			0.76805	0.92215			3.11917	5.63792		Red	2823	0.03719	0.71641	0.85459	0.92051	0.99438
15600	3.34602	2.88032	2.22094	4.32425	3.98946	5.78211	3.90101	4.13279	5.92742	5.79341	6.1383	5.85302	4.56735	5.11682	4.2327	4.79065			26.3978	128.875	166.915	20.0991			0.66726	0.82964			5.8114	4.85048		Far-Red	2122	0.02279	0.55872	0.73161	0.84927	0.99519
16200	3.24578	2.96932	2.88555	4.40968	3.86453	5.83479	3.87648	4.01194	6.06452	5.80041	6.23132	5.89667	4.61168	5.34789	4.41184	4.71169			20.0991	64.4376	128.875	128.875			0.50722	0.70706			2.89239	2.96838			D	Z	Asymp. Prob>|D|
16800	3.32223	3.10604	3.11007	3.84401	3.88163	5.57361	3.89985	4.11269	5.87487	5.73117	6.19676	5.91085	4.40013	5.22965	4.55283	4.93509			16.1952	128.875	64.4376	38.0397			0.7515	0.751			5.76726	3.36112			0.2696	9.38367	4.62938e-77
17400	3.29051	3.76747	2.89566	3.98697	3.89508	5.64593	3.93156	4.10516	6.06654	5.72227	6.17518	6.04176	4.63759	5.60332	4.49765	5.22026			64.4376	90.8354	128.875	26.3978			0.82456	0.66214			3.00882	1.38846
18000	3.36833	3.20589	2.79074	4.00722	3.75835	5.60774	3.80125	4.13578	6.05159	5.67921	6.20367	6.05666	4.46504	5.45132	4.64136	5.17993			64.4376	128.875	142.425	20.0991			0.7684	0.58027			4.78949	4.43403
18600	3.45696	3.31151	3.35768	4.39794	3.76942	5.60542	3.88731	4.18366	6.03508	5.64	6.38017	6.08245	4.52193	5.54181	4.94876	5.06756			38.0397	102.477	128.875	128.875			0.82338	0.50018			5.10174	1.84529		Figure 1i
19200	3.50918	3.36184	3.26513	3.48961	3.93484	5.68982	3.71356	4.42104	6.03425	5.5919	6.33522	6.10254	4.70209	5.19658	4.73497	4.80997			26.3978	90.8354	145.07	177.117			0.82912	0.74822			7.51794	4.02111		two-tailed, two-sample, Kolmogorov-smirnov test
19800	3.59323	3.22273	3.27134	3.20238	3.90369	5.41974	3.87142	4.44748	6.01233	5.55623	6.19222	6.04683	4.76392	5.22544	4.68891	4.9122			20.0991	64.4376	128.875	155.273			0.78845	0.1971			3.16243	4.07791			N	Min	Q1	Median	Q3	Max
20400	3.65105	3.01539	3.07744	3.74621	3.95957	5.52208	3.98825	4.56421	5.94865	5.47083	6.1486	6.16298	4.67961	5.10039	4.44133	5.12829			16.1952	128.875	128.875	128.875			0.87973	0.84416			7.32069	5.67638		Red	2377	0.89334	3.57667	4.7614	5.86825	13.2015
21000	3.79197	3.26111	3.40673	2.86121	3.98369	5.38706	3.90158	4.30563	5.98715	5.48603	6.18094	6.1122	4.58249	5.03134	4.79772	5.11984			64.4376	64.4376	64.4376	26.3978			0.828	0.704			1.90885	3.89078		Far-Red	1956	0.60983	3.18753	4.16328	5.33874	15.6445
21600	3.75183	4.21383	3.43385	4.20309	3.87776	5.62205	3.98539	4.22253	5.97923	5.41904	6.03677	6.06358	4.50016	4.99578	4.43121	5.05446			128.875	38.0397	166.915	64.4376			0.84394	0.83728			5.03208	6.33779			D	Z	Asymp. Prob>|D|
22200	3.79114	4.85932	3.29728	3.45543	3.89832	5.53763	3.87623	4.38264	5.93986	5.46604	6.21223	6.09612	4.42956	5.11194	4.75324	4.94108			64.4376	128.875	128.875	128.875			0.92206	0.6231			2.31657	8.35551			0.1529	5.00843	2.65272e-22
22800	3.85019	4.63303	3.78959	3.08458	3.85524	5.66159	3.98893	4.47521	5.95888	5.44756	6.24298	6.05997	4.57179	5.23658	4.68886	4.86643			128.875	128.875	166.915	64.4376			0.84439	0.8408			5.63553	2.70362
23400	3.81323	4.2353	3.55624	4.21739	3.90817	5.72077	4.02449	4.46273	6.00138	5.45952	6.14765	6.0935	4.72234	5.21501	4.54743	4.9215			64.4376	128.875	128.875	48.2423			0.90375	0.68758			6.49872	2.47161
24000	4.01323	4.67554	3.70353	3.46608	4.02081	5.79889	3.93665	4.26605	5.94228	5.45565	6.20469	6.03854	4.56504	5.37697	4.66383	4.53917			38.0397	64.4376	64.4376	64.4376			0.92589	0.83407			5.95402	4.39015
24600	4.59756	4.37487	4.0287	3.83595	4.04136	5.5446	3.96834	4.36697	5.97952	5.40944	6.21355	5.98982	4.60038	5.2936	4.7211	4.63281			26.3978	128.875	128.875	80.6328			0.89486	0.37642			3.69985	5.65187
25200	4.0756	4.36384	3.51223	3.36413	4.11076	5.59643	3.86614	4.46597	5.91014	5.41068	6.2872	5.97819	4.68351	5.36357	4.5347	4.57685			20.0991	90.8354	142.425	64.4376			0.89759	0.54579			4.32408	3.08528
25800	3.93048	4.47048	3.32316	4.23563	4.15197	5.60608	4.11552	4.37941	5.80744	5.37449	6.05338	5.89118	4.54653	6.46975	4.95543	4.45622			16.1952	128.875	128.875	64.4376			0.82388	0.80225			3.82002	2.55127
26400	4.41275	4.44984	3.64085	3.40624	4.05352	5.38623	4.09246	4.41887	5.81355	5.33471	6.15774	5.92192	4.7106	4.91628	4.65586	4.2942			128.875	102.477	145.07	90.8354			0.81969	0.78218			7.28111	2.57668
27000	4.40455	4.36239	3.43198	4.09348	4.22088	5.52472	4.1244	4.40927	5.8063	5.32418	6.17382	5.8902	4.66924	4.91712	4.5903	4.53683			102.477	90.8354	128.875	76.0794			0.845	0.68814			4.94536	3.3165
27600	4.02508	4.65011	3.79841	4.3119	4.22342	5.45105	3.83391	4.30735	5.79711	5.2753	6.22411	5.91757	4.57617	4.8043	4.6224	4.68558			128.875	64.4376	128.875	64.4376			0.85552	0.33192			5.32493	4.76788
28200	4.46522	4.66683	3.86772	3.78754	4.08217	5.25039	4.02123	4.4607	5.76571	5.31883	6.14789	5.81533	4.51162	5.0771	4.50668	4.64655			64.4376	128.875	64.4376	90.8354			0.85814	0.8283			4.63382	1.35872
28800	4.39593	4.84693	4.05793	3.65184	4.02935	5.40611	4.12828	4.4576	5.74513	5.37635	6.19419	5.81783	4.61291	4.90743	4.451	4.67456			38.0397	64.4376	166.915	64.4376			0.83443	0.57913			7.19211	1.75313
29400	4.34642	4.43293	4.03722	4.50248	4.16741	5.41589	4.31036	4.64405	5.69089	5.37953	6.20916	5.83174	4.34323	4.96868	4.50395	4.61066			142.425	38.0397	128.875	48.2423			0.66786	0.77361			3.6692	6.52024
30000	4.1874	4.45537	4.34894	3.98717	4.09906	5.32779	4.17059	4.47181	5.71621	5.34681	6.19753	5.79675	4.29375	4.72896	4.73168	4.56499			128.875	128.875	166.915	38.0397			0.93956	0.77365			6.66227	3.16797
30600	4.26491	4.33256	4.44093	4.8426	4.19879	5.52635	4.23976	4.62585	5.65135	5.31738	6.10458	5.74287	4.47032	4.86229	4.65577	4.40165			112.68	128.875	128.875	38.0397			0.86563	0.5353			6.15773	3.06836
31200	4.05302	4.76133	4.42941	4.81276	4.13398	5.36378	4.17923	4.68505	5.64681	5.29581	6.17916	5.73873	4.3769	4.89378	4.80892	4.53038			128.875	128.875	64.4376	26.3978			0.38689	0.84168			1.52778	4.64973
31800	4.18558	4.7639	4.37013	4.92483	3.98246	5.32463	4.29025	4.67088	5.66055	5.32457	6.16122	5.67543	4.63966	4.62337	4.76389	4.45582			102.477	64.4376	128.875	20.0991			0.60433	0.38428			6.49119	4.00469
32400	4.17344	4.6171	4.59906	3.90384	4.01239	5.32883	4.27554	4.66934	5.60486	5.34213	6.10743	5.65832	4.65805	4.63799	4.48003	4.3181			80.6328	128.875	142.425	128.875			0.78568	0.85573			4.24699	6.81899
33000	4.21315	4.64251	4.572	3.40767	4.06689	5.30636	4.12911	4.42682	5.59766	5.3417	6.11907	5.63388	4.53123	4.74269	4.63804	4.36179			64.4376	90.8354	128.875	38.0397			0.89301	0.67682			6.36548	4.92092
33600	4.20777	4.48718	4.31597	3.93737	4.05142	5.25104	4.20942	4.49155	5.61753	5.34293	6.01965	5.6347	4.5084	4.6003	4.70462	4.37885			52.7957	128.875	145.07	26.3978			0.89422	0.747			3.82939	3.20538
34200	4.50987	4.53817	4.15475	4.21304	4.01326	5.3783	4.27516	4.46794	5.55812	5.33389	5.99306	5.63592	4.52502	4.6795	4.70192	4.32396			44.3384	102.477	128.875	20.0991			0.9248	0.21058			3.34902	3.74083
34800	4.99986	4.48933	4.13868	4.10017	4.04194	5.24951	4.1723	4.47231	5.5454	5.38947	6.10614	5.61631	4.59061	5.20427	4.5421	4.40791			38.0397	90.8354	128.875	128.875			0.57491	0.78614			4.70412	4.03849
35400	4.28178	4.63731	4.04049	4.31563	3.9636	5.20145	4.18759	4.57393	5.53838	5.35791	6.05474	5.6221	4.55449	4.51931	4.61393	4.36499			33.2191	64.4376	64.4376	38.0397			0.88918	0.70874			2.43811	2.77967
36000	4.98329	4.36342	4.27128	4.0432	4.01611	5.14787	4.23698	4.61539	5.49484	5.34377	6.10318	5.59013	4.55798	4.36539	4.60823	4.3595			128.875	128.875	166.915	155.273			0.82785	0.85012			3.85478	3.82195
36600	4.80553	4.73092	4.53209	3.95461	4.03915	5.07012	4.31067	4.84995	5.51338	5.31841	6.00095	5.56109	4.51528	4.52466	4.81866	4.4645			90.8354	64.4376	128.875	128.875			0.63109	0.74684			6.35873	1.73564
37200	4.7145	4.75115	4.83606	4.02739	4.00319	5.07434	4.26929	4.70587	5.51349	5.33892	6.02528	5.59499		4.41663	4.73409	4.39492			64.4376	38.0397	166.915	26.3978			0.93534	0.8024			5.30259	4.18507
37800	4.03927	4.55356	4.74425	4.13193	4.04366	5.03056	4.17258	4.66231	5.45587	5.3206	5.99968	5.46034		4.34427	4.75536	4.33886			48.2423	128.875	128.875	20.0991			0.76822	0.53852			4.08327	2.16557
38400	4.02688	4.28637	4.05241	4.1121	4.0879	4.94714	4.33885	4.76557	5.49211	5.35639	5.98743	5.51872		4.80495	4.91486	4.02954			38.0397	128.875	64.4376	128.875			0.7643	0.85981			7.42782	4.34364
39000	5.0232	4.31229	4.12372	4.67887	4.11512	4.85511	4.44285	4.82463	5.47273	5.37382	5.99509	5.48272		4.33071	4.87463	4.24657			31.2184	128.875	128.875	64.4376			0.91329	0.80141			2.61031	1.80709
39600	4.84893	4.33011	4.33181	4.07235	4.11047	4.76082	4.40823	4.85748	5.48427	5.36199	5.95544	5.5042		4.1904		3.92571			64.4376	64.4376	142.425	48.2423			0.94059	0.87846			3.82483	2.72826
40200	4.49511	4.41385	4.35426	4.65207	4.1129	4.65494	4.49577	4.88997	5.48044	5.42565	5.92744	5.4094		4.15213		4.20189			38.0397	128.875	128.875	64.4376			0.73784	0.41738			1.95195	2.73976
40800	4.67408	4.76099	4.65603	4.6534	4.14583	4.59216	4.41203	4.90379	5.45531	5.43066	5.85372	5.46143		3.95734		4.16453			128.875	90.8354	145.07	80.6328			0.79138	0.48764			4.73269	8.02542
41400	4.40169	4.64395	4.45067	4.6314	4.13336	4.55398	4.56342	4.88427	5.45368	5.44432	5.9317	5.42472		3.83558		4.21233			64.4376	128.875	128.875	64.4376			0.85432	0.1781			5.90491	1.53273
42000	4.56274	4.72673	4.46951	4.536	4.13544	4.61729	4.51659	5.00403	5.4416	5.43208	5.83019	5.40993		3.86478		4.07549			38.0397	102.477	128.875	64.4376			0.83927	0.69768			2.71303	2.15128
42600	4.59034	4.193	4.54588	4.57752	4.22238	4.52645	4.43989	4.98987	5.3996	5.41872	5.90256	5.46399		3.69076		3.96955			20.0991	90.8354	64.4376	90.8354			0.73162	0.71829			3.10284	3.61577
43200	4.62395	4.1656	4.48508	4.55406	4.23276	4.39025	4.5548	5.11222	5.43249	5.46285	5.83363	5.35107		3.7207		3.89073			16.1952	64.4376	166.915	76.0794			0.59448	0.89824			6.11936	4.14906
43800		3.99166	4.5139	4.54534	4.20517	4.51425	4.5679	4.92532	5.38194	5.48175	5.80652	5.36942		3.57239		3.87569			64.4376	128.875	128.875	64.4376			0.58888	0.7602			4.17224	4.27903
44400		4.14583	4.58636	4.47534	4.18229	4.45065	4.55421	4.94768	5.37972	5.4814	5.82135	5.42978		3.52427		3.90666			38.0397	64.4376	166.915	90.8354			0.93288	0.74799			8.58938	5.9021
45000		4.1614	4.23036	4.55765	4.22333	4.30212	4.55267	5.02768	5.38742	5.4974	5.84691	5.30686		3.39961		3.83019			128.875	38.0397	128.875	64.4376			0.52785	0.91751			5.11742	1.87979
45600		4.21006	5.49627	4.41877	4.1024	4.44025	4.61495	5.03268	5.31777	5.45988	5.80215	5.3297		3.47455		3.72061			64.4376	128.875	64.4376	48.2423			0.32812	0.57039			4.79797	3.41538
46200		4.01908	5.50514	5.05739	4.16901	4.43429	4.5888	5.06968	5.26615	5.45376	5.79015	5.31747		3.72511		3.84628			38.0397	128.875	128.875	38.0397			0.67064	0.56589			3.15444	4.16934
46800		4.16868	5.48745	4.43953	4.19944	4.26577	4.58727	4.97151	5.32855	5.49924	6.08462	5.31329		3.47803		3.65334			26.3978	128.875	142.425	38.0397			0.95957	0.63601			8.39745	1.7821
47400		4.07473	5.38569	4.58319	4.17971	4.34594	4.59264	4.9814	5.27768	5.48872	5.79649	5.2831		3.44004		3.74613			20.0991	64.4376	128.875	26.3978			0.82475	0.57536			4.87402	3.86629
48000		4.23685	4.35299	4.30472	4.15998	4.23068	4.5294	5.01344	5.24557	5.47656	6.06997	5.29463		3.38826		3.75595			16.1952	128.875	145.07	20.0991			0.8827	0.2773			3.32644	3.73172
48600		4.18095	5.26344	4.10939	4.16317	4.25371	4.64743	5.03676	5.29111	5.50716	6.0325	5.31016		3.35402		3.73885			13.5495	90.8354	128.875	128.875			0.94369	0.62736			3.17312	2.08566
49200		4.23239		3.90348	4.17075	4.46261	4.73249	5.04933	5.25221	5.46714	5.99677	5.25503		3.40466		3.66196			90.8354	128.875	128.875	38.0397			0.7848	0.66341			1.52483	2.64492
49800		4.21893		5.18037	4.14383	4.19695	4.64946	4.9701		5.506	5.9202	5.28293		3.26256		3.52356			128.875	102.477	64.4376	26.3978			0.89652	0.64816			3.44545	2.1058
50400		4.18512		4.45485	4.1399	4.37805	4.66492	4.94156		5.48752	5.9168	5.26115		3.24687		3.51752			90.8354	90.8354	166.915	20.0991			0.70428	0.56229			7.18164	2.55327
51000		4.02175		4.42511	4.13426	4.16696	4.6597	4.90166		5.45622	5.87235	5.29167		3.27951		3.53754			26.3978	64.4376	128.875	128.875			0.6135	0.448			4.69567	3.62279
51600		4.10362		4.41243	4.13662	4.15903	4.63283	4.85631		5.44828		5.26546		3.29105		3.44761			20.0991	128.875	166.915	38.0397			0.9092	0.79667			6.62905	3.47292
52200		3.99754		4.53954	4.17114	4.14439	4.59239	4.96491		5.43538		5.22764		3.21211		3.55474			64.4376	64.4376	128.875	155.273			0.74119	0.70936			3.56133	2.8851
52800		4.16104		4.40459	4.15463	4.21547	4.49667	4.77945		5.44328		5.2656		3.19676		3.58003			38.0397	38.0397	64.4376	128.875			0.35912	0.55642			2.18228	1.63383
53400		3.97859		4.30516	4.20218	4.23331	4.55302	4.77716				5.20835		3.25564		3.55737			64.4376	128.875	128.875	26.3978			0.94729	0.86693			2.26502	2.13643
54000		3.87883		4.17378	4.19847	4.15996	4.56871	4.79144				5.19613		3.1723		3.43588			38.0397	128.875	142.425	20.0991			0.77429	0.39394			4.29134	6.32019
54600		3.93044			4.2273	4.15573	4.54974	4.81604				5.19839		3.15376		3.43624			26.3978	128.875	128.875	128.875			0.781	0.83408			3.38088	4.13545
55200		4.02748			4.22914	4.13569	4.481	4.84037				5.18892		3.18809		3.47544			20.0991	64.4376	145.07	64.4376			0.96152	0.15386			4.6034	2.57984
55800		3.8683			4.21835	4.0861	4.50214	4.80252				5.21666		3.16073		3.46283			16.1952	128.875	128.875	48.2423			0.82444	0.69495			2.89479	2.89738
56400		3.79231			4.19981		4.50775	4.77662				5.21132		3.16949		3.34514			64.4376	90.8354	128.875	64.4376			0.6671	0.68319			2.65453	4.87943
57000		3.78439			4.13141	4.1042	4.48384	4.68616				3.26563							128.875	128.875	64.4376	80.6328			0.75632	0.46523			6.39802	3.30199
57600		3.7537			4.13047		4.48494	4.75299				3.22883							64.4376	102.477	166.915	64.4376			0.53152	0.1395			5.31883	3.20529
Mean	4.13797	4.2166	3.83705	4.05928	4.02898	5.30462	4.13307	4.52176	5.73482	5.4418	6.10915	5.77792	4.55843	4.84004	4.63721	4.55216			128.875	90.8354	128.875	64.4376			0.82989	0.59774			1.72416	3.00588
Std	0.490749	0.589495	0.713845	0.475524	0.118291	0.368258	0.218147	0.258393	0.217091	0.143697	0.125395	0.236004	0.10623	0.539319	0.167332	0.339925			64.4376	90.8354	166.915	90.8354			0.70909	0.47595			10.2553	3.14139
																			38.0397	128.875	128.875	76.0794			0.81659	0.89967			1.82813	2.09127
																			26.3978	64.4376	64.4376	64.4376			0.6246	0.79017			3.13254	2.53397
																			20.0991	38.0397	128.875	90.8354			0.82178	0.8048			4.47606	4.94226
																			64.4376	128.875	142.425	64.4376			0.90368	0.36893			2.15516	4.45338
																			128.875	128.875	128.875	48.2423			0.81341	0.5351			3.46173	2.23685
																			102.477	128.875	145.07	38.0397			0.59468	0.48996			2.72433	5.81833
																			128.875	64.4376	128.875	38.0397			0.66922	0.70525			7.26274	1.54308
																			64.4376	128.875	128.875	26.3978			0.87681	0.8365			8.29167	1.82063
																			38.0397	90.8354	64.4376	20.0991			0.75364	0.78476			8.81804	2.00648
																			142.425	128.875	166.915	128.875			0.82119	0.41579			2.37619	3.57037
																			128.875	102.477	128.875	38.0397			0.87229	0.7761			5.27106	2.06473
																			102.477	90.8354	166.915	26.3978			0.87294	0.75144			4.91389	3.0456
																			128.875	90.8354	128.875	20.0991			0.54617	0.87495			4.6145	1.7644
																			90.8354	128.875	64.4376	128.875			0.9298	0.58885			5.44184	2.19898
																			64.4376	64.4376	128.875	38.0397			0.82865	0.7377			0.89334	1.74439
																			48.2423	38.0397	142.425	155.273			0.88918	0.59027			6.71566	4.04266
																			38.0397	128.875	128.875	128.875			0.85093	0.77285			6.30521	2.4965
																			31.2184	128.875	145.07	26.3978			0.51142	0.82555			5.04329	3.69225
																			26.3978	128.875	128.875	20.0991			0.71255	0.79063			5.84089	2.58299
																			22.8329	64.4376	128.875	128.875			0.87095	0.54267			7.04667	4.74087
																			128.875	128.875	64.4376	64.4376			0.88174	0.63396			1.67263	1.77661
																			64.4376	90.8354	166.915	48.2423			0.88998	0.8441			3.87384	3.71265
																			38.0397	128.875	128.875	64.4376			0.8089	0.32313			4.04626	4.27039
																			26.3978	102.477	166.915	80.6328			0.80439	0.72552			5.30086	1.50811
																			38.0397	90.8354	128.875	64.4376			0.7906	0.60401			3.08417	3.20755
																			16.1952	90.8354	64.4376	64.4376			0.84594	0.87076			7.0513	3.68284
																			64.4376	128.875	128.875	90.8354			0.86962	0.74573			5.58476	2.93933
																			38.0397	64.4376	142.425	76.0794			0.69212	0.73611			3.9051	2.20582
																			128.875	38.0397	128.875	64.4376			0.93984	0.82813			5.29886	1.64978
																			64.4376	128.875	145.07	90.8354			0.90371	0.82672			3.96345	4.9691
																			38.0397	128.875	128.875	64.4376			0.89239	0.41271			2.69535	4.27303
																			20.0991	128.875	128.875	48.2423			0.77225	0.85638			1.36899	--
																			16.1952	64.4376	64.4376	38.0397			0.6507	NaN			7.96991	2.22037
																			64.4376	128.875	166.915	38.0397			0.91285	0.78007			6.3346	4.12392
																			38.0397	90.8354	128.875	26.3978			NaN	0.29293			2.33159	3.24879
																			128.875	128.875	166.915	20.0991			0.83774	0.92066			11.6159	3.8345
																			128.875	102.477	128.875	128.875			NaN	0.78464			4.28778	2.6556
																			64.4376	90.8354	64.4376	38.0397			0.61767	0.72868			4.2633	3.0524
																			38.0397	90.8354	128.875	26.3978			0.95631	0.91017			6.65871	2.78086
																			26.3978	128.875	142.425	20.0991			0.86405	0.81455			4.60588	3.97222
																			20.0991	64.4376	128.875	128.875			0.57701	0.71162			4.59186	3.05854
																			16.1952	38.0397	145.07	38.0397			0.54669	0.71415			1.83919	2.27626
																			64.4376	128.875	128.875	128.875			0.82575	0.42457			3.20217	2.31253
																			128.875	128.875	64.4376	26.3978			0.89032	0.56829			2.25967	1.51534
																			90.8354	128.875	64.4376	20.0991			0.74127	0.71901			2.78488	2.94433
																			26.3978	64.4376	166.915	128.875			0.79227	NaN			4.90968	5.52058
																			20.0991	128.875	128.875	90.8354			0.22404	0.35194			2.33852	1.85609
																			16.1952	90.8354	155.273	64.4376			0.91717	0.77398			2.022	5.45863
																			64.4376	128.875	128.875	64.4376			0.58831	0.86566			10.6966	1.76613
																			64.4376	102.477	64.4376	38.0397			0.86244	0.53377			3.09361	2.2682
																			38.0397	117.233	117.233	26.3978			0.32384	0.86914			3.91119	4.33519
																			26.3978	90.8354	142.425	20.0991			0.74885	0.74589			6.40848	3.0849
																			20.0991	128.875	115.326	64.4376			0.7616	0.93265			2.26347	3.73626
																			16.1952	64.4376	128.875	48.2423			0.622	0.62308			5.71034	3.01281
																			64.4376	38.0397	112.68	38.0397			0.90184	0.84739			4.16371	3.45083
																			128.875	128.875	64.4376	90.8354			0.87654	0.72943			3.23579	4.76622
																			64.4376	128.875	64.4376	64.4376			0.72061	0.32922			3.51361	3.52792
																			128.875	128.875	128.875	48.2423			0.90409	0.84649			1.58351	3.8804
																			64.4376	64.4376	90.8354	38.0397			0.79584	0.71519			7.49574	4.57525
																			38.0397	128.875	128.875	38.0397			0.81879	0.72592			3.92726	4.32004
																			26.3978	90.8354	128.875	26.3978			0.85643	0.7371			4.16899	2.34014
																			20.0991	128.875	64.4376	20.0991			0.81564	0.44355			7.29905	3.97358
																			64.4376	102.477	117.233	128.875			0.53408	0.67946			2.15196	4.45409
																			128.875	64.4376	142.425	38.0397			0.60194	0.8922			5.91106	2.3781
																			102.477	90.8354	115.326	26.3978			NaN	0.77589			3.01912	3.59043
																			128.875	128.875	128.875	20.0991			0.82531	0.6524			6.30479	3.06353
																			64.4376	64.4376	112.68	128.875			0.83736	0.71073			2.43584	4.51111
																			38.0397	38.0397	64.4376	38.0397			0.80774	0.91269			2.15188	2.76495
																			26.3978	128.875	64.4376	128.875			0.35082	0.62987			4.11201	3.34911
																			128.875	128.875	128.875	26.3978			0.81995	0.8691			2.75955	5.35468
																			112.68	128.875	64.4376	20.0991			0.86328	0.79079			2.94698	6.69228
																			128.875	64.4376	128.875	128.875			0.57663	0.45249			5.07369	2.64997
																			64.4376	128.875	128.875	38.0397			0.8799	0.68163			4.24125	5.80524
																			38.0397	90.8354	64.4376	26.3978			0.7092	0.67317			3.96143	1.67439
																			26.3978	128.875	117.233	64.4376			0.91468	0.66863			3.7135	3.96956
																			20.0991	102.477	142.425	102.477			0.59745	0.66541			3.07096	4.1823
																			16.1952	64.4376	115.326	80.6328			0.68273	NaN			10.3706	3.72876
																			13.5495	90.8354	128.875	64.4376			0.90224	0.86696			3.4453	2.88126
																			22.8329	128.875	112.68	38.0397			0.94388	0.61831			5.22875	3.97014
																			128.875	64.4376	64.4376	26.3978			0.62473	0.70154			6.04801	4.57699
																			64.4376	38.0397	64.4376	20.0991			0.70891	0.47286			5.12108	1.54772
																			38.0397	128.875	128.875	90.8354			0.61514	0.72689			3.17314	4.2526
																			26.3978	128.875	64.4376	64.4376			0.83884	0.44401			5.7682	2.88805
																			38.0397	128.875	128.875	48.2423			0.61898	0.74024			7.87581	4.7543
																			16.1952	64.4376	128.875	38.0397			0.83862	0.66976			5.48456	3.75767
																			64.4376	128.875	64.4376	38.0397			0.86546	0.70527			--	--
																			38.0397	90.8354	117.233	26.3978			0.64108	0.69244			4.42427	2.28895
																			128.875	128.875	142.425	20.0991			0.76854	0.56452			4.70293	4.60903
																			64.4376	102.477	115.326	128.875			0.06914	0.68208			4.7614	1.75452
																			38.0397	64.4376	128.875	38.0397			0.88892	0.81335			2.49127	4.51859
																			20.0991	90.8354	112.68	64.4376			0.65885	0.74811			3.7092	3.96581
																			16.1952	128.875	64.4376	38.0397			0.67776	0.89152			1.71775	2.91178
																			64.4376	64.4376	64.4376	128.875			0.61565	0.90182			6.34893	5.77738
																			38.0397	38.0397	128.875	38.0397			0.88872	0.67148			7.09803	1.74611
																			128.875	128.875	64.4376	128.875			0.72106	0.1125			1.79629	4.67905
																			128.875	128.875	128.875	26.3978			0.78419	0.69285			2.75692	3.6763
																			64.4376	128.875	64.4376	20.0991			0.9428	0.13378			3.96634	3.86101
																			38.0397	64.4376	64.4376	128.875			0.776	0.41368			5.67086	2.28437
																			26.3978	128.875	117.233	38.0397			0.25363	0.53918			--	3.84145
																			20.0991	90.8354	142.425	26.3978			0.8623	0.47615			4.30933	2.01403
																			16.1952	128.875	115.326	64.4376			0.85641	NaN			5.85256	3.05807
																			64.4376	102.477	128.875	102.477			0.68945	0.84346			5.38695	4.2242
																			128.875	64.4376	112.68	80.6328			0.69014	0.84609			6.01781	5.44785
																			90.8354	90.8354	64.4376	64.4376			0.43949	0.36916			4.25563	5.17097
																			26.3978	128.875	64.4376	38.0397			0.60856	0.40682			7.46947	3.59901
																			20.0991	64.4376	128.875	26.3978			0.80082	0.8656			3.90983	4.55743
																			16.1952	38.0397	64.4376	20.0991			0.57236	0.84002			3.4056	3.04884
																			64.4376	128.875	128.875	90.8354			0.78261	0.78585			4.91432	2.29643
																			64.4376	128.875	128.875	90.8354			0.52356	0.47393			3.2358	4.04641
																			38.0397	128.875	64.4376	64.4376			0.49701	0.87502			5.24399	3.66464
																			26.3978	64.4376	117.233	48.2423			0.89101	0.73488			2.58446	3.73449
																			20.0991	128.875	142.425	38.0397			0.55123	NaN			2.71436	5.53895
																			16.1952	90.8354	115.326	26.3978			0.36291	0.64099			2.52229	2.81689
																			64.4376	128.875	128.875	20.0991			0.65171	0.86164			3.30049	2.47241
																			128.875	102.477	112.68	128.875			0.81394	0.75734			4.75429	2.66644
																			64.4376	64.4376	64.4376	38.0397			0.82608	0.81498			2.14622	2.4901
																			38.0397	90.8354	64.4376	64.4376			NaN	0.88831			3.90423	3.3516
																			173.214	128.875	128.875	38.0397			0.26266	0.72566			3.55283	6.26306
																			128.875	64.4376	64.4376	128.875			0.80809	0.85536			5.6874	2.57697
																			64.4376	38.0397	128.875	38.0397			0.57436	0.70409			2.79906	1.93353
																			38.0397	128.875	128.875	128.875			0.77216	0.80307			2.44965	3.73984
																			64.4376	128.875	64.4376	26.3978			NaN	0.53495			3.14651	3.66422
																			128.875	128.875	117.233	20.0991			0.90894	0.63631			1.93267	1.95684
																			128.875	64.4376	142.425	128.875			0.81465	0.78295			5.79895	2.59802
																			128.875	128.875	115.326	38.0397			0.92892	0.59787			2.70681	4.38642
																			64.4376	90.8354	128.875	26.3978			0.88809	0.70348			5.89388	2.325
																			128.875	128.875	112.68	64.4376			0.896	0.61959			1.54608	2.34437
																			64.4376	102.477	64.4376	102.477			0.87957	0.92891			3.31155	3.2241
																			128.875	64.4376	64.4376	80.6328			0.91401	0.90032			4.95086	4.32009
																			112.68	90.8354	128.875	64.4376			0.84142	0.72663			2.3365	2.44403
																			128.875	128.875	64.4376	38.0397			0.80867	0.7799			2.79064	5.39874
																			64.4376	64.4376	128.875	26.3978			0.38635	0.05961			3.4872	2.40131
																			38.0397	38.0397	128.875	20.0991			0.92293	0.7449			3.43909	3.80515
																			26.3978	128.875	64.4376	90.8354			0.91185	0.69015			5.98397	2.13546
																			64.4376	128.875	117.233	90.8354			0.7807	NaN			2.70563	3.63398
																			117.233	128.875	128.875	64.4376			NaN	0.62443			1.90799	4.13424
																			106.042	64.4376	90.8354	48.2423			0.91389	0.78925			--	4.08283
																			22.8329	128.875	128.875	38.0397			0.88309	0.87299			3.02651	3.54127
																			128.875	90.8354	64.4376	26.3978			0.88349	0.82049			2.52635	2.95662
																			64.4376	128.875	108.776	20.0991			0.53456	0.56683			2.00236	1.96303
																			38.0397	102.477	64.4376	128.875			0.9153	0.7093			3.44634	4.60052
																			26.3978	64.4376	128.875	38.0397			0.90786	0.36176			1.84481	3.14374
																			38.0397	90.8354	64.4376	64.4376			0.88608	0.8209			2.21904	3.06194
																			16.1952	128.875	128.875	38.0397			0.76939	0.42753			3.24589	3.49143
																			64.4376	64.4376	128.875	128.875			0.71641	0.6411			2.99541	4.85752
																			38.0397	38.0397	64.4376	38.0397			0.91192	0.7495			1.3515	2.16288
																			128.875	128.875	117.233	128.875			0.79562	0.55811			3.25958	3.38261
																			64.4376	128.875	128.875	26.3978			0.61266	0.46333			4.54379	3.97177
																			38.0397	128.875	90.8354	20.0991			0.95058	0.30642			4.08244	3.29294
																			20.0991	64.4376	128.875	128.875			0.40616	0.65166			4.06729	2.47002
																			16.1952	128.875	64.4376	38.0397			0.70019	0.85953			3.78277	6.0676
																			64.4376	90.8354	108.776	26.3978			0.87999	0.84664			2.77693	--
																			38.0397	128.875	64.4376	64.4376			NaN	NaN			3.569	2.63231
																			128.875	102.477	128.875	102.477			0.4429	0.55675			4.51326	3.97407
																			128.875	64.4376	64.4376	80.6328			0.67981	0.81968			5.03516	2.33913
																			64.4376	90.8354	128.875	64.4376			0.94302	0.69703			5.32612	3.27317
																			38.0397	128.875	128.875	38.0397			0.68558	0.65105			5.79921	4.49423
																			26.3978	64.4376	64.4376	26.3978			0.75981	0.78772			5.56729	5.53056
																			20.0991	38.0397	117.233	20.0991			0.63637	0.87649			4.49343	4.33038
																			16.1952	128.875	20.0991	90.8354			0.5107	0.74207			1.94817	5.24328
																			64.4376	128.875	16.1952	90.8354			0.78961	0.39596			2.81348	3.2273
																			128.875	128.875	38.0397	64.4376			0.64017	0.49653			2.44463	3.04492
																			90.8354	64.4376	31.2184	48.2423			0.89042	0.46824			2.22342	6.10432
																			26.3978	128.875	108.776	38.0397			0.5179	0.8821			4.73133	3.9967
																			20.0991	90.8354	64.4376	26.3978			0.89833	0.23706			2.10805	3.77458
																			16.1952	128.875	73.5164	20.0991			0.96462	0.53041			4.1675	6.03485
																			64.4376	102.477	64.4376	128.875			0.84459	0.63635			6.04306	2.04676
																			64.4376	64.4376	80.6328	38.0397			0.64376	0.76679			3.88843	6.67312
																			38.0397	90.8354	128.875	64.4376			0.77982	0.73016			3.62953	3.3458
																			26.3978	128.875	64.4376	38.0397			0.80401	0.70551			5.52579	3.00611
																			20.0991	64.4376	117.233	128.875			0.73363	0.80102			3.82913	2.44177
																			16.1952	38.0397	20.0991	38.0397			0.88544	0.84598			4.29834	4.54474
																			64.4376	128.875	16.1952	128.875			NaN	0.73221			4.33954	5.12671
																			128.875	128.875	38.0397	26.3978			0.83888	0.58972			3.18747	6.47903
																			64.4376	128.875	31.2184	20.0991			0.91011	0.7455			3.97764	3.73785
																			64.4376	64.4376	108.776	128.875			0.85859	0.79527			5.11586	4.31858
																			38.0397	128.875	64.4376	38.0397			0.92206	0.89775			1.78953	3.71916
																			26.3978	90.8354	73.5164	26.3978			0.81404	0.71445			--	3.08165
																			20.0991	128.875	64.4376	64.4376			0.91339	0.86308			2.83321	2.3378
																			16.1952	102.477	80.6328	102.477			0.84175	0.68883			4.49308	5.35194
																			64.4376	64.4376	128.875	80.6328			0.88904	0.81211			4.30377	6.7177
																			128.875	90.8354	64.4376	64.4376			0.90238	0.79834			3.53256	--
																			128.875	128.875	117.233	38.0397			0.96866	0.78077			4.13066	3.76962
																			128.875	64.4376	20.0991	26.3978			0.81425	0.82952			4.81244	4.91511
																			140.517	38.0397	16.1952	20.0991			0.85458	0.61355			3.0557	2.72075
																			128.875	128.875	38.0397	90.8354			0.8627	0.68602			5.14088	5.85715
																			64.4376	128.875	31.2184	90.8354			0.7604	0.82254			3.32921	4.48296
																			128.875	128.875	108.776	64.4376			0.607	NaN			3.57482	4.59781
																			112.68	64.4376	64.4376	48.2423			0.91355	0.73797			5.91103	2.03713
																			128.875	128.875	73.5164	64.4376			0.78363	0.82298			5.22752	5.3634
																			64.4376	90.8354	64.4376	26.3978			0.78738	0.81667			4.80509	0.60983
																			38.0397	128.875	80.6328	20.0991			0.8192	0.90936			1.38943	6.08186
																			26.3978	102.477	128.875	128.875			0.87918	0.89984			4.58904	3.5675
																			20.0991	64.4376	64.4376	38.0397			0.69541	0.81465			5.43582	2.35214
																			16.1952	90.8354	117.233	64.4376			0.92596	0.82845			5.28068	1.57468
																			13.5495	128.875	20.0991	38.0397			0.81033	0.77305			2.52796	4.45748
																			22.8329	64.4376	16.1952	128.875			0.94279	0.87668			5.41078	4.90026
																			128.875	38.0397	38.0397	38.0397			0.64495	0.74848			5.73424	3.71783
																			64.4376	128.875	64.4376	128.875			0.7246	0.52659			5.51399	--
																			38.0397	128.875	64.4376	26.3978			0.84384	0.78406			4.76572	5.23961
																			26.3978	128.875	64.4376	20.0991			0.92326	0.62034			3.22039	5.53287
																			38.0397	64.4376	73.5164	128.875			0.95491	0.7009			8.71366	5.95546
																			16.1952	128.875	64.4376	38.0397			0.87516	0.75745			5.58646	3.8679
																			64.4376	90.8354	80.6328	26.3978			0.90001	0.81289			5.24411	2.49242
																			38.0397	128.875	128.875	64.4376			0.82801	0.76076			6.09735	3.53216
																			128.875	102.477	64.4376	97.6567			0.89564	0.49573			5.63269	1.52184
																			64.4376	64.4376	117.233	80.6328			0.54373	0.72513			5.55462	2.47797
																			38.0397	90.8354	20.0991	64.4376			0.83318	0.79752			1.56971	2.6171
																			20.0991	128.875	16.1952	38.0397			0.95169	0.88095			7.17641	2.93425
																			16.1952	64.4376	38.0397	26.3978			0.82341	0.76134			5.07872	5.35804
																			64.4376	38.0397	64.4376	20.0991			0.68712	0.45332			5.78608	3.04671
																			38.0397	128.875	64.4376	90.8354			0.89842	NaN			4.79868	2.11172
																			128.875	128.875	64.4376	90.8354			0.91405	0.96871			4.3597	2.49982
																			128.875	128.875	73.5164	64.4376			0.58955	0.76432			4.46801	3.80733
																			64.4376	64.4376	64.4376	48.2423			0.89427	0.74056			1.86181	1.29391
																			38.0397	128.875	80.6328	64.4376			0.87186	0.58879			3.69638	3.58269
																			26.3978	90.8354	128.875	26.3978			0.93172	0.55523			6.04914	1.57165
																			20.0991	128.875	64.4376	20.0991			0.8165	0.66786			4.11233	3.45423
																			16.1952	102.477	117.233	128.875			0.84077	0.77149			5.50472	1.91708
																			64.4376	64.4376	20.0991	38.0397			0.84762	0.56945			4.71234	4.10529
																			128.875	90.8354	16.1952	64.4376			0.94992	0.80059			1.9076	2.71212
																			90.8354	128.875	38.0397	38.0397			0.68303	0.54773			5.73846	2.19814
																			128.875	64.4376	64.4376	128.875			0.79132	0.81618			2.20319	2.48899
																			102.477	38.0397	64.4376	38.0397			0.8822	0.24432			3.83244	1.46673
																			80.6328	128.875	64.4376	128.875			0.86848	0.56828			2.60896	2.13386
																			90.8354	128.875	73.5164	26.3978			0.8933	0.50751			1.69288	4.84612
																			64.4376	128.875	64.4376	20.0991			0.87385	0.77755			1.16226	2.02833
																			38.0397	64.4376	80.6328	128.875			NaN	0.80064			3.48375	3.04816
																			26.3978	128.875	128.875	38.0397			NaN	0.7404			3.20861	4.08967
																			20.0991	90.8354	64.4376	26.3978			0.91357	0.75765			1.24771	1.65632
																			64.4376	128.875	117.233	64.4376			0.90516	0.81706			3.26097	4.04234
																			38.0397	102.477	20.0991	97.6567			0.76337	0.76722			3.72618	7.44446
																			128.875	64.4376	16.1952	80.6328			0.86484	0.85533			5.59107	2.63336
																			64.4376	90.8354	38.0397	64.4376			0.72407	0.81876			4.72869	1.65222
																			64.4376	128.875	64.4376	38.0397			0.89796	0.875			5.77111	1.57115
																			38.0397	64.4376	64.4376	26.3978			0.94423	0.70347			7.61657	1.79153
																			26.3978	38.0397	64.4376	20.0991			0.85768	0.60814			2.10281	1.45593
																			20.0991	128.875	73.5164	90.8354			0.80925	0.52869			2.29891	4.47927
																			16.1952	128.875	64.4376	90.8354			0.83751	0.71182			4.899	2.78258
																			64.4376	128.875	80.6328	64.4376			0.69396	0.84186			7.21701	5.51366
																			128.875	64.4376	128.875	48.2423			0.9	0.8923			7.12598	3.74544
																			108.776	128.875	64.4376	64.4376			0.89849	0.39733			3.18843	2.31658
																			128.875	90.8354	117.233	26.3978			0.91287	0.59879			1.80869	3.10839
																			76.0794	128.875	20.0991	20.0991			0.69364	0.83093			5.07319	1.99601
																			128.875	102.477	16.1952	128.875			0.7572	0.51778			2.72391	2.62828
																			64.4376	64.4376	38.0397	38.0397			0.73316	0.63897			5.66122	2.52871
																			128.875	90.8354	64.4376	64.4376			0.93529	0.74162			3.95051	2.84998
																			90.8354	128.875	64.4376	38.0397			0.88263	0.81092			3.95259	1.44007
																			128.875	64.4376	64.4376	128.875			0.90195	0.80433			4.03696	3.28236
																			64.4376	38.0397	73.5164	38.0397			0.92349	0.67431			2.00379	4.08736
																			38.0397	128.875	64.4376	128.875			0.81758	0.68527			9.23911	2.04899
																			26.3978	128.875	80.6328	26.3978			0.7865	0.7369			2.23426	1.55749
																			64.4376	128.875	128.875	20.0991			0.9308	0.82419			6.74704	0.79843
																			38.0397	64.4376	64.4376	128.875			0.88539	0.65445			8.84925	2.76295
																			117.233	128.875	117.233	38.0397			0.66487	0.40769			2.18895	1.62113
																			22.8329	90.8354	20.0991	26.3978			0.89975	0.83571			3.51012	2.49487
																			128.875	128.875	16.1952	64.4376			0.95231	0.79446			6.29211	3.01004
																			64.4376	102.477	38.0397	97.6567			0.75315	0.73339			4.28828	3.4329
																			38.0397	64.4376	64.4376	80.6328			0.96393	0.57119			4.36423	3.39876
																			26.3978	90.8354	64.4376	64.4376			0.86895	0.6532			4.84489	1.6631
																			38.0397	128.875	64.4376	38.0397			0.69914	NaN			4.14615	4.92697
																			16.1952	64.4376	73.5164	26.3978			0.9372	0.76667			3.8589	4.86153
																			64.4376	38.0397	64.4376	20.0991			0.78164	0.83456			3.27061	5.30961
																			38.0397	128.875	80.6328	90.8354			0.90644	0.75669			3.33571	2.18774
																			128.875	128.875	128.875	90.8354			0.48604	0.84676			5.68563	1.14933
																			64.4376	38.0397	64.4376	64.4376			0.87302	0.72837			5.26429	4.10356
																			38.0397	64.4376	117.233	48.2423			0.94562	0.64484			3.8022	1.37033
																			20.0991	38.0397	20.0991	64.4376			0.65343	0.90698			3.31906	3.76034
																			16.1952	90.8354	16.1952	26.3978			0.94341	0.78135			3.01559	2.76141
																			64.4376	128.875	38.0397	20.0991			NaN	0.79853			2.52466	3.86148
																			38.0397	102.477	64.4376	128.875			0.74064	0.74885			2.55772	2.79503
																			128.875	64.4376	64.4376	38.0397			0.90645	0.80279			6.07878	3.81214
																			181.671	90.8354	64.4376	64.4376			0.94782	0.66208			7.81491	5.07443
																			166.915	128.875	73.5164	38.0397			0.80634	0.52494			6.43378	3.4191
																			38.0397	64.4376	64.4376	128.875			0.87766	0.87641			1.9419	3.79357
																			128.875	38.0397	80.6328	38.0397			0.58769	0.60838			6.20381	1.70378
																			102.477	128.875	128.875	128.875			0.89361	0.77473			7.01255	3.0338
																			80.6328	128.875	64.4376	26.3978			0.83313	0.71297			5.45201	2.29886
																			64.4376	38.0397	117.233	20.0991			0.86141	0.84181			8.24308	4.51829
																			128.875	64.4376	20.0991	128.875			0.91711	0.60471			7.21218	2.04918
																			64.4376	38.0397	16.1952	38.0397			0.92782	0.71847			5.65563	4.32187
																			20.0991	90.8354	38.0397	26.3978			0.71999	NaN			1.27418	2.69134
																			16.1952	128.875	64.4376	64.4376			0.95125	0.69232			5.94847	1.65067
																			13.5495	102.477	64.4376	97.6567			0.75617	0.47681			3.08271	4.07042
																			90.8354	64.4376	64.4376	80.6328			0.9016	0.74989			2.65654	3.50978
																			64.4376	90.8354	73.5164	64.4376			0.85388	0.84048			4.13085	2.54176
																			38.0397	128.875	64.4376	38.0397			0.88338	0.77487			2.80321	3.0892
																			26.3978	64.4376	80.6328	26.3978			0.68281	0.69308			3.25316	1.40671
																			20.0991	38.0397	128.875	20.0991			0.96888	NaN			6.37456	3.62824
																			64.4376	128.875	64.4376	90.8354			0.78202	0.79563			6.65452	1.17973
																			38.0397	128.875	117.233	90.8354			0.83999	0.64238			--	1.93052
																			128.875	38.0397	20.0991	64.4376			0.90117	0.68479			2.84952	4.38691
																			64.4376	64.4376	16.1952	48.2423			0.91227	0.60732			6.17466	4.38767
																			64.4376	38.0397	38.0397	64.4376			0.87577	0.71095			7.93377	3.30056
																			38.0397	90.8354	64.4376	26.3978			0.822	0.76441			3.59077	6.34617
																			26.3978	38.0397	64.4376	20.0991			0.88951	0.37077			3.10985	2.82889
																			20.0991	102.477	64.4376	128.875			0.96677	0.90935			6.04545	3.19383
																			16.1952	64.4376	73.5164	38.0397			0.68144	0.87481			4.14309	5.26155
																			64.4376	90.8354	64.4376	64.4376			0.96285	0.86273			4.97735	2.90175
																			128.875	128.875	80.6328	38.0397			0.92857	0.84825			5.43846	2.55337
																			108.776	64.4376	128.875	128.875			0.86858	0.83375			6.5241	4.37886
																			128.875	38.0397	64.4376	38.0397			0.90181	0.80921			2.96398	2.43037
																			76.0794	128.875	117.233	128.875			NaN	0.83799			4.6947	3.6252
																			128.875	128.875	20.0991	26.3978			0.87012	NaN			2.41238	2.29853
																			64.4376	38.0397	16.1952	20.0991			0.80795	0.72314			1.6858	2.78643
																			128.875	64.4376	38.0397	128.875			0.87303	0.38576			6.85484	4.12628
																			90.8354	38.0397	64.4376	38.0397			0.91277	0.81878			7.13851	0.62726
																			128.875	90.8354	64.4376	26.3978			0.83746	0.72073			6.0247	4.14255
																			64.4376	38.0397	64.4376	64.4376			0.84609	0.83328			5.87388	1.9009
																			38.0397	102.477	73.5164	97.6567			NaN	0.87875			5.13121	6.41006
																			26.3978	64.4376	64.4376	80.6328			0.95444	0.84832			5.30868	4.60663
																			64.4376	90.8354	80.6328	64.4376			0.6026	0.83465			3.75766	3.40349
																			38.0397	128.875	128.875	38.0397			0.80912	0.8545			3.38366	2.20055
																			26.3978	64.4376	64.4376	26.3978			0.83109	0.77986			4.03865	5.22768
																			22.8329	38.0397	117.233	20.0991			NaN	0.80406			4.05694	5.21884
																			128.875	128.875	20.0991	90.8354			0.95178	0.76568			7.94247	8.41487
																			64.4376	128.875	16.1952	90.8354			0.83703	0.89143			4.36719	15.6445
																			38.0397	38.0397	38.0397	64.4376			0.64321	0.56076			3.2031	2.32611
																			26.3978	64.4376	64.4376	48.2423			0.84327	0.55			2.35113	2.97425
																			38.0397	38.0397	64.4376	64.4376			0.94676	0.51836			9.7163	3.73542
																			64.4376	90.8354	64.4376	26.3978			0.49818	0.75825			--	3.37991
																			38.0397	38.0397	73.5164	20.0991			0.93376	0.39113			6.08741	5.47114
																			26.3978	102.477	64.4376	128.875			0.91292	0.84018			7.67745	1.78229
																			128.875	64.4376	80.6328	38.0397			0.92402	0.46924			3.10539	6.37095
																			64.4376	90.8354	128.875	64.4376			0.93412	0.83172			4.69086	6.378
																			38.0397	128.875	64.4376	38.0397			0.63856	0.74444			4.65311	3.68948
																			20.0991	64.4376	117.233	128.875			0.8252	0.71485			1.55329	2.60563
																			16.1952	38.0397	20.0991	38.0397			0.86527	0.26038			4.28616	6.26958
																			13.5495	128.875	16.1952	128.875			0.70924	0.83972			3.02285	2.55467
																			64.4376	128.875	38.0397	26.3978			0.85089	0.58315			3.25194	1.66739
																			128.875	38.0397	64.4376	20.0991			0.91261	0.8468			4.64832	7.19727
																			64.4376	64.4376	64.4376	128.875			0.57203	0.9533			4.90745	4.8267
																			128.875	38.0397	64.4376	38.0397			0.73655	0.76595			3.11599	4.37305
																			38.0397	90.8354	73.5164	26.3978			0.81863	0.82918			3.10832	3.32509
																			64.4376	38.0397	64.4376	64.4376			0.68001	0.83163			6.02987	4.75154
																			48.2423	102.477	80.6328	90.8354			0.90615	0.65104			4.70172	5.36706
																			38.0397	64.4376	128.875	64.4376			NaN	0.56179			1.75687	4.11905
																			64.4376	73.5164	64.4376	38.0397			0.81259	0.33976			5.34666	4.91176
																			128.875	80.6328	117.233	128.875			0.79515	0.7423			5.01016	2.69093
																			64.4376	64.4376	20.0991	166.915			0.87345	NaN			3.78612	3.79955
																			20.0991	38.0397	16.1952	128.875			0.89506	0.86163			2.96284	2.02286
																			16.1952	64.4376	38.0397	90.8354			0.80367	NaN			3.15246	4.0136
																			13.5495	128.875	64.4376	90.8354			0.87289	0.67556			2.59444	3.377
																			90.8354	38.0397	64.4376	64.4376			0.94383	0.6985			5.5421	4.33903
																			64.4376	64.4376	64.4376	48.2423			0.93018	0.60837			3.02876	4.95761
																			64.4376	38.0397	73.5164	64.4376			0.79149	0.69918			5.67172	4.65985
																			38.0397	90.8354	64.4376	26.3978			NaN	0.19285			4.50276	2.8769
																			26.3978	64.4376	80.6328	20.0991			0.86645	0.20276			5.62907	5.41532
																			64.4376	142.425	128.875	128.875			0.7956	0.64738			7.35873	3.16556
																			38.0397	64.4376	64.4376	38.0397			0.79148	0.6916			3.10859	3.08173
																			128.875	73.5164	117.233	64.4376			0.76263	0.82155			3.52467	4.69132
																			64.4376	80.6328	20.0991	38.0397			0.86772	0.77927			2.64315	3.71238
																			38.0397	64.4376	16.1952	128.875			0.83273	0.81383			1.66164	5.53909
																			142.425	38.0397	38.0397	38.0397			0.46637	0.89168			2.77033	1.80813
																			128.875	64.4376	64.4376	128.875			0.87455	0.84821			5.04149	2.16309
																			64.4376	128.875	64.4376	26.3978			0.9554	0.89897			6.21621	2.85009
																			38.0397	38.0397	64.4376	20.0991			0.6704	0.64415			2.28919	4.58555
																			128.875	64.4376	73.5164	128.875			0.84419	0.91743			3.95334	3.3462
																			128.875	38.0397	64.4376	38.0397			0.85471	0.89646			3.01062	4.79109
																			108.776	90.8354	80.6328	26.3978			NaN	0.61228			2.99957	2.65801
																			128.875	64.4376	128.875	64.4376			NaN	0.06465			1.59557	3.84502
																			64.4376	142.425	64.4376	90.8354			NaN	0.76011			5.73043	4.31361
																			128.875	64.4376	117.233	64.4376			0.95712	0.81269			2.92235	3.87825
																			64.4376	73.5164	20.0991	38.0397			0.67223	0.88397			4.27298	3.45072
																			38.0397	80.6328	16.1952	128.875			0.92751	0.80789			6.2223	5.01583
																			128.875	64.4376	38.0397	166.915			0.87305	0.67207			1.43605	3.13244
																			128.875	38.0397	64.4376	128.875			0.92632	0.34918			2.36434	2.54169
																			64.4376	64.4376	64.4376	90.8354			0.9263	0.57555			2.17749	3.05667
																			38.0397	128.875	64.4376	90.8354			0.9393	0.78628			2.09546	4.03205
																			26.3978	38.0397	73.5164	64.4376			0.96046	0.86528			5.09419	3.63952
																			64.4376	64.4376	64.4376	48.2423			0.70645	0.7349			3.16084	3.62409
																			38.0397	38.0397	80.6328	64.4376			0.96227	0.83102			4.3432	3.79217
																			26.3978	90.8354	128.875	26.3978			0.87662	0.88309			5.66521	5.55025
																			22.8329	64.4376	64.4376	20.0991			0.93065	0.42392			2.50882	4.1649
																			128.875	142.425	117.233	128.875			0.87225	0.93706			5.05001	2.47895
																			64.4376	64.4376	20.0991	38.0397			NaN	0.84388			4.63449	2.39654
																			38.0397	73.5164	16.1952	64.4376			0.92278	0.67962			6.32187	6.99453
																			26.3978	80.6328	38.0397	38.0397			0.85474	0.65215			4.48956	--
																			38.0397	64.4376	64.4376	128.875			0.86602	0.4899			4.52427	2.47937
																			64.4376	38.0397	64.4376	38.0397			0.93518	0.74345			2.66938	3.77114
																			38.0397	64.4376	64.4376	128.875			0.93089	0.71536			2.32503	2.67551
																			26.3978	128.875	73.5164	26.3978			0.93676	0.82486			4.5033	1.5345
																			128.875	38.0397	64.4376	20.0991			0.92198	0.81798			4.95409	3.26919
																			64.4376	64.4376	80.6328	128.875			0.91804	0.85566			6.79289	1.62055
																			38.0397	38.0397	128.875	38.0397			0.80916	0.77787			5.98003	2.65332
																			26.3978	90.8354	64.4376	26.3978			0.82235	0.89175			7.94192	1.9237
																			20.0991	64.4376	117.233	64.4376			0.74776	0.87155			4.90123	1.39122
																			16.1952	142.425	20.0991	90.8354			NaN	0.79165			1.84923	2.04249
																			64.4376	64.4376	16.1952	64.4376			0.90354	NaN			4.50638	2.81928
																			128.875	73.5164	38.0397	38.0397			0.77079	NaN			2.1623	1.95391
																			64.4376	64.4376	64.4376	128.875			0.91388	0.35364			2.52542	3.4088
																			128.875	64.4376	64.4376	166.915			0.35968	0.74419			2.75826	1.37856
																			38.0397	38.0397	64.4376	128.875			0.90172	0.77166			3.60455	3.8442
																			38.0397	52.7957	73.5164	90.8354			0.84851	0.73972			2.5462	1.54417
																			26.3978	128.875	64.4376	90.8354			0.90843	0.72101			0.90923	3.28569
																			20.0991	38.0397	80.6328	64.4376			0.8352	0.78772			2.91623	2.56179
																			64.4376	64.4376	128.875	48.2423			0.90948	0.88007			--	1.53684
																			128.875	38.0397	64.4376	64.4376			0.81405	0.81596			2.92195	1.8221
																			64.4376	90.8354	117.233	26.3978			0.84882	0.57112			4.89855	1.19134
																			38.0397	64.4376	20.0991	20.0991			0.54883	0.50797			3.41991	3.46996
																			26.3978	142.425	16.1952	128.875			0.809	0.90592			2.68699	2.79158
																			20.0991	64.4376	38.0397	38.0397			0.78847	0.76602			7.03378	2.15678
																			64.4376	73.5164	64.4376	64.4376			0.78017	NaN			5.99523	3.04969
																			64.4376	64.4376	64.4376	38.0397			0.92051	0.89978			2.77446	2.674
																			64.4376	64.4376	64.4376	128.875			0.85454	0.73898			3.90166	2.26578
																			38.0397	38.0397	73.5164	38.0397			0.87261	0.32453			5.11278	3.82468
																			128.875	52.7957	64.4376	128.875			0.93272	0.92813			3.25423	3.25541
																			64.4376	128.875	80.6328	64.4376			0.89626	0.68785			4.05704	2.39038
																			128.875	38.0397	128.875	38.0397			0.88256	0.47607			4.40948	2.94305
																			64.4376	64.4376	64.4376	128.875			0.86108	0.78504			2.58775	1.66857
																			38.0397	38.0397	117.233	38.0397			0.96123	0.90461			5.13497	1.30285
																			26.3978	90.8354	20.0991	26.3978			0.92564	0.69354			5.6435	2.20688
																			64.4376	64.4376	16.1952	64.4376			0.94504	0.66845			1.36038	2.46255
																			128.875	142.425	38.0397	64.4376			0.82054	0.62967			4.80624	1.35622
																			64.4376	64.4376	64.4376	48.2423			0.7461	0.59316			4.61983	1.58383
																			38.0397	73.5164	64.4376	38.0397			0.93174	0.76404			5.35718	7.6449
																			128.875	64.4376	64.4376	128.875			0.7085	0.83976			4.95545	1.69053
																			108.776	64.4376	73.5164	166.915			0.92453	0.76281			4.73554	6.30937
																			128.875	38.0397	64.4376	128.875			0.93562	0.74182			4.68372	2.95503
																			108.776	52.7957	80.6328	90.8354			0.82935	0.83651			1.83657	4.48922
																			90.8354	128.875	128.875	90.8354			0.91674	0.39536			3.92218	2.23901
																			64.4376	38.0397	64.4376	64.4376			0.6559	0.85768			6.18534	1.45745
																			38.0397	64.4376	117.233	48.2423			NaN	0.51169			7.13451	1.74513
																			26.3978	38.0397	20.0991	64.4376			0.61552	0.7579			4.6507	1.71613
																			128.875	90.8354	16.1952	26.3978			0.58045	0.56862			3.95843	1.5554
																			64.4376	64.4376	38.0397	20.0991			0.87269	0.79242			2.61144	2.85904
																			38.0397	142.425	64.4376	128.875			0.88472	0.62776			3.16668	4.29211
																			26.3978	64.4376	64.4376	38.0397			0.91279	0.25281			2.2151	1.58943
																			64.4376	73.5164	64.4376	112.68			0.88316	0.74297			3.44493	2.46397
																			38.0397	64.4376	73.5164	38.0397			0.93761	0.73747			5.06178	6.22977
																			26.3978	64.4376	64.4376	128.875			0.69959	0.775			6.99283	1.22431
																			22.8329	38.0397	80.6328	38.0397			0.93426	0.58064			1.9175	3.51061
																			128.875	102.477	128.875	128.875			0.78266	0.6975			2.04404	2.78206
																			64.4376	128.875	64.4376	64.4376			0.90259	0.87431			5.59649	0.88991
																			64.4376	38.0397	117.233	48.2423			0.84926	0.37827			3.33	4.17845
																			38.0397	64.4376	20.0991	128.875			0.71873	0.74984			7.21016	4.57963
																			38.0397	38.0397	16.1952	38.0397			0.9072	0.63937			3.02759	3.34405
																			64.4376	90.8354	38.0397	26.3978			0.63924	0.81525			5.46714	1.93532
																			38.0397	64.4376	64.4376	64.4376			0.96542	0.72841			2.31051	2.24714
																			26.3978	142.425	64.4376	64.4376			0.92564	0.54997			3.0921	5.90256
																			128.875	64.4376	64.4376	48.2423			0.49421	0.70786			3.41785	3.90991
																			64.4376	73.5164	73.5164	38.0397			0.78709	0.69658			2.69733	5.31759
																			38.0397	64.4376	64.4376	128.875			0.85194	0.82476			4.22199	1.66255
																			26.3978	64.4376	80.6328	166.915			0.71466	0.69205			2.2776	3.59872
																			20.0991	38.0397	128.875	128.875			0.84329	0.85836			4.97779	4.62549
																			16.1952	64.4376	64.4376	90.8354			0.8478	0.91202			4.18447	4.02141
																			64.4376	128.875	117.233	90.8354			0.94894	0.73601			1.71685	1.53963
																			128.875	38.0397	20.0991	64.4376			0.58634	0.69954			2.45236	0.98334
																			64.4376	64.4376	16.1952	48.2423			0.73018	0.69675			4.42953	2.95129
																			128.875	38.0397	38.0397	64.4376			0.87688	0.89431			7.00923	2.86521
																			38.0397	90.8354	64.4376	26.3978			0.89946	0.20324			5.31253	4.93863
																			38.0397	64.4376	64.4376	20.0991			0.93264	0.5289			2.964	4.42761
																			26.3978	142.425	64.4376	128.875			0.43966	0.91937			6.64935	5.10848
																			20.0991	64.4376	73.5164	38.0397			0.57874	0.87332			1.09336	1.3392
																			64.4376	73.5164	64.4376	80.6328			0.84831	0.82159			4.88584	5.57851
																			128.875	64.4376	80.6328	38.0397			0.89953	0.91853			2.74074	3.26965
																			64.4376	64.4376	128.875	128.875			0.93986	0.64387			1.35765	6.9469
																			38.0397	38.0397	64.4376	38.0397			0.95935	0.68349			6.01668	3.33421
																			26.3978	64.4376	117.233	128.875			0.8901	0.63644			2.03453	2.70696
																			20.0991	128.875	20.0991	64.4376			0.92821	0.73453			4.95103	2.57918
																			64.4376	38.0397	16.1952	26.3978			0.60511	0.90797			5.81768	4.34241
																			64.4376	64.4376	38.0397	128.875			0.90301	0.70313			4.72746	4.02528
																			38.0397	38.0397	64.4376	128.875			0.054	0.77368			2.74788	2.44585
																			26.3978	90.8354	64.4376	90.8354			0.87389	0.61806			1.76133	6.70577
																			20.0991	64.4376	64.4376	64.4376			0.28013	0.4845			3.26235	4.63461
																			128.875	142.425	73.5164	64.4376			0.76837	0.35517			7.66997	5.9895
																			64.4376	64.4376	64.4376	38.0397			0.95512	0.87726			1.57259	3.43863
																			38.0397	73.5164	80.6328	26.3978			NaN	0.51785			2.60028	3.46153
																			26.3978	64.4376	128.875	128.875			0.82266	0.39236			4.91579	4.47429
																			20.0991	64.4376	64.4376	64.4376			0.38452	0.77146			3.90486	1.72229
																			16.1952	38.0397	117.233	128.875			0.90789	0.40549			7.93955	4.78464
																			13.5495	64.4376	20.0991	90.8354			0.75326	0.70883			4.13088	3.31585
																			11.6419	128.875	16.1952	90.8354			0.98048	0.90731			3.00938	2.51452
																			128.875	38.0397	38.0397	64.4376			0.87472	0.77238			1.14373	6.4141
																			108.776	64.4376	64.4376	48.2423			0.32068	0.54283			1.50309	5.68666
																			128.875	38.0397	64.4376	64.4376			0.74303	0.75204			2.20335	1.89862
																			108.776	90.8354	64.4376	26.3978			0.95944	0.54417			4.02416	3.73458
																			90.8354	64.4376	73.5164	20.0991			0.82349	0.58834			3.38333	2.23014
																			64.4376	142.425	64.4376	128.875			0.92642	NaN			3.65669	4.21528
																			48.2423	64.4376	80.6328	38.0397			NaN	0.60842			1.45434	3.62145
																			38.0397	73.5164	128.875	80.6328			0.92973	0.58955			4.10041	4.82376
																			128.875	64.4376	64.4376	38.0397			0.9014	0.32682			2.99855	2.82577
																			64.4376	64.4376	117.233	128.875			0.95468	0.82453			3.05115	3.38902
																			38.0397	38.0397	20.0991	38.0397			0.96501	0.80893			5.99931	3.2188
																			26.3978	64.4376	16.1952	128.875			0.92417	0.83137			5.34789	3.79186
																			64.4376	128.875	38.0397	64.4376			0.93321	0.29441			2.48752	6.86068
																			38.0397	38.0397	64.4376	26.3978			0.8142	0.66355			2.58338	3.40855
																			26.3978	64.4376	64.4376	128.875			0.93743	0.37133			3.75822	3.73179
																			22.8329	38.0397	64.4376	64.4376			0.81159	0.17012			2.66447	6.17323
																			128.875	90.8354	73.5164	38.0397			0.77568	0.60462			1.63835	3.61145
																			64.4376	64.4376	64.4376	64.4376			0.80934	0.63928			3.47208	5.57746
																			64.4376	142.425	80.6328	38.0397			0.95758	0.59383			6.22754	3.0905
																			38.0397	64.4376	128.875	64.4376			0.94828	0.49312			3.45804	2.60763
																			38.0397	73.5164	64.4376	38.0397			0.95376	0.59568			3.65198	2.13569
																			64.4376	64.4376	117.233	128.875			0.57591	0.53905			6.17179	4.66129
																			115.326	64.4376	20.0991	90.8354			0.50882	0.8137			2.90586	5.68619
																			64.4376	38.0397	16.1952	128.875			0.88644	0.61929			2.6931	5.87365
																			128.875	38.0397	38.0397	90.8354			0.79355	0.65641			1.84153	3.90202
																			64.4376	128.875	64.4376	90.8354			0.77817	0.76264			3.45539	6.65421
																			38.0397	38.0397	64.4376	64.4376			0.44824	0.51687			3.93962	4.56812
																			26.3978	64.4376	64.4376	48.2423			0.96703	0.58565			2.6772	1.87692
																			20.0991	38.0397	73.5164	64.4376			0.83162	0.68551			5.43882	3.10295
																			16.1952	90.8354	64.4376	26.3978			0.94159	0.64878			3.58512	2.48827
																			64.4376	64.4376	80.6328	20.0991			0.74012	0.78871			3.38326	2.82942
																			128.875	142.425	128.875	128.875			0.85052	0.47167			3.61543	3.10576
																			64.4376	64.4376	64.4376	38.0397			0.92034	0.72372			2.78944	2.96609
																			128.875	73.5164	117.233	64.4376			0.89612	0.54272			2.85604	4.81746
																			38.0397	64.4376	20.0991	38.0397			0.90788	0.64233			2.67354	3.92159
																			64.4376	64.4376	16.1952	128.875			0.93921	0.52867			4.56023	3.76515
																			48.2423	38.0397	38.0397	38.0397			NaN	0.45237			5.43159	5.60728
																			38.0397	38.0397	64.4376	128.875			0.81126	0.31598			3.0192	4.51969
																			64.4376	64.4376	64.4376	64.4376			0.754	0.5684			2.00985	7.03939
																			128.875	38.0397	64.4376	26.3978			0.88283	0.51343			1.80841	2.19576
																			64.4376	64.4376	64.4376	128.875			0.80052	0.26963			3.39723	3.2068
																			26.3978	38.0397	64.4376	64.4376			0.88216	0.66847			3.53583	3.90222
																			20.0991	90.8354	80.6328	38.0397			0.92364	0.89678			4.32824	2.73465
																			16.1952	64.4376	128.875	64.4376			0.61271	NaN			2.20884	4.74483
																			64.4376	142.425	64.4376	38.0397			0.96502	0.41495			9.13484	7.27267
																			64.4376	64.4376	117.233	64.4376			0.94059	0.85693			6.19859	5.6842
																			38.0397	73.5164	20.0991	38.0397			0.94231	0.51642			6.08523	5.92258
																			26.3978	64.4376	16.1952	128.875			0.66723	NaN			2.82235	5.57272
																			20.0991	64.4376	38.0397	90.8354			0.92717	0.77288			6.40164	4.71541
																			128.875	38.0397	64.4376	90.8354			0.89492	0.86131			6.50925	6.3803
																			64.4376	38.0397	64.4376	90.8354			0.78861	0.46144			4.84612	4.7313
																			38.0397	64.4376	64.4376	64.4376			0.925	0.90673			3.02653	5.38134
																			26.3978	193.313	64.4376	48.2423			0.9642	0.83615			7.20871	--
																			128.875	64.4376	64.4376	64.4376			0.94262	0.74708			3.73633	3.49376
																			64.4376	38.0397	80.6328	26.3978			0.83747	0.84917			2.60885	1.61821
																			38.0397	90.8354	128.875	20.0991			0.564	0.63584			4.10976	2.58308
																			128.875	64.4376	64.4376	128.875			0.86615	0.7745			3.51909	4.35859
																			108.776	142.425	117.233	38.0397			0.96503	0.16856			6.39725	4.17819
																			128.875	64.4376	20.0991	64.4376			0.94528	0.88719			3.21469	3.36292
																			64.4376	73.5164	16.1952	38.0397			0.66651	0.8121			3.24751	4.93607
																			128.875	64.4376	38.0397	128.875			0.9608	0.59886			3.22797	4.85817
																			64.4376	64.4376	64.4376	38.0397			0.80932	0.8144			6.26707	4.33669
																			38.0397	38.0397	64.4376	128.875			0.92833	0.20593			2.65707	3.4653
																			26.3978	38.0397	64.4376	64.4376			0.91851	0.80106			4.502	4.59554
																			128.875	64.4376	64.4376	26.3978			0.805	0.41747			6.96133	2.03015
																			64.4376	193.313	64.4376	128.875			0.91516	0.86321			4.44108	6.0863
																			38.0397	64.4376	80.6328	64.4376			0.88864	0.7039			5.93169	4.94399
																			26.3978	38.0397	128.875	38.0397			0.95119	0.71558			2.35613	8.5421
																			64.4376	90.8354	64.4376	64.4376			0.9148	0.60375			3.58232	4.2041
																			38.0397	64.4376	117.233	38.0397			0.97027	0.78024			5.09555	6.25728
																			117.233	142.425	20.0991	64.4376			0.91992	0.87447			2.95391	4.08516
																			22.8329	64.4376	16.1952	38.0397			0.85188	0.36915			3.07428	3.73867
																			128.875	73.5164	38.0397	128.875			0.92466	0.80851			3.09357	2.87433
																			64.4376	64.4376	64.4376	90.8354			0.92822	0.62324			5.05664	3.22099
																			64.4376	64.4376	64.4376	90.8354			0.91101	0.61409			5.12465	7.25325
																			38.0397	38.0397	64.4376	90.8354			0.85977	0.83722			2.199
																			38.0397	38.0397	64.4376	64.4376			0.85236	0.40186			2.67284	--
																			20.0991	64.4376	64.4376	48.2423			0.93096	0.40213			2.47674	10.4209
																			16.1952	193.313	80.6328	64.4376			0.86996	0.77556			5.02049	4.30177
																			13.5495	64.4376	128.875	26.3978			0.88629	0.64119			4.41729	4.35718
																			128.875	38.0397	64.4376	20.0991			0.93348	0.88777			4.56101	6.70443
																			64.4376	90.8354	117.233	128.875			0.92908	0.87552			8.01353	--
																			38.0397	64.4376	20.0991	38.0397			0.85698	0.51307			3.43742	4.05154
																			80.6328	142.425	16.1952	64.4376			0.80025	0.56034			5.03312	6.26378
																			64.4376	64.4376	38.0397	38.0397			0.93047	0.88632			4.22778	6.98516
																			52.7957	73.5164	64.4376	128.875			0.94022	0.85988			6.39	7.36321
																			64.4376	64.4376	64.4376	38.0397			0.87173	0.72461			3.32663	5.53322
																			128.875	64.4376	64.4376	128.875			0.9751	0.78295			5.40247	5.42129
																			64.4376	38.0397	64.4376	64.4376			0.96985	0.88586			4.76067	8.28055
																			38.0397	38.0397	64.4376	26.3978			0.79823	NaN			4.72186	6.9207
																			38.0397	64.4376	80.6328	128.875			0.86413	NaN			11.7651	4.32554
																			20.0991	193.313	128.875	64.4376			0.99024	0.74745			2.22277	3.5611
																			16.1952	64.4376	64.4376	64.4376			NaN	0.02279			4.48345	5.34586
																			13.5495	38.0397	117.233	64.4376			0.93084	0.88567			3.66722	6.75459
																			64.4376	90.8354	20.0991	38.0397			0.84658	0.85335			2.3556	5.7354
																			128.875	64.4376	16.1952	64.4376			0.88429	0.68774			3.81933	5.49289
																			64.4376	142.425	38.0397	38.0397			0.85293	0.48009			4.25855	7.92968
																			26.3978	64.4376	64.4376	128.875			0.93707	0.86735			5.45001	4.76522
																			20.0991	73.5164	64.4376	102.477			0.8249	0.83123			5.60645	4.61776
																			16.1952	64.4376	64.4376	90.8354			0.90013	0.91804			1.55137	4.46413
																			64.4376	64.4376	64.4376	90.8354			0.79993	0.79389			2.11696	6.95186
																			64.4376	38.0397	64.4376	64.4376			0.97852	0.74487			3.23077	6.4447
																			38.0397	38.0397	80.6328	48.2423			0.73062	0.79545			3.22444	4.81967
																			26.3978	64.4376	128.875	64.4376			0.95563	0.77074			3.08371	3.07416
																			20.0991	193.313	64.4376	26.3978			0.94487	NaN			2.002	7.99492
																			128.875	64.4376	117.233	20.0991			0.96428	0.82955			2.06003	5.12717
																			64.4376	38.0397	20.0991	128.875			0.88265	0.81399			2.97265	3.65895
																			38.0397	90.8354	16.1952	38.0397			0.93171	0.85769			2.43232	4.98359
																			142.425	64.4376	38.0397	64.4376			0.96176	0.49635			2.89621	7.88727
																			128.875	142.425	64.4376	38.0397			0.71824	NaN			4.02504	8.51273
																			64.4376	64.4376	64.4376	128.875			0.55687	0.48975			--	5.34477
																			38.0397	73.5164	64.4376	38.0397			0.83118	0.14975			7.19284	5.55211
																			128.875	64.4376	64.4376	128.875			0.86967	0.35159			2.89628	5.61067
																			108.776	64.4376	64.4376	64.4376			0.94431	0.68962			4.60944	5.45536
																			128.875	38.0397	80.6328	26.3978			0.93514	0.41461			3.54074	4.43446
																			64.4376	38.0397	128.875	128.875			0.76908	0.80516			2.16114	4.41423
																			128.875	64.4376	64.4376	64.4376			0.83415	0.78223			2.47806	3.57486
																			64.4376	193.313	117.233	64.4376			0.85162	0.82761			4.42595	5.89809
																			38.0397	64.4376	20.0991	64.4376			0.95701	0.8869			3.04122	4.74666
																			26.3978	38.0397	16.1952	38.0397			0.93411	0.82642			1.94116	4.85002
																			128.875	90.8354	38.0397	64.4376			0.86894	0.96673			2.90687	5.06232
																			64.4376	64.4376	64.4376	38.0397			0.89662	0.53631			3.70111	6.96614
																			38.0397	142.425	64.4376	108.776			0.92288	0.82719			4.08905	5.58174
																			26.3978	64.4376	64.4376	90.8354			NaN	0.88285			2.62466	7.43052
																			64.4376	73.5164	64.4376	90.8354			NaN	0.65687			6.31318	3.41355
																			38.0397	64.4376	64.4376	90.8354			NaN	0.8348			3.80662	4.1816
																			64.4376	64.4376	80.6328	64.4376			0.87636	0.63481			3.51652	5.67243
																			22.8329	38.0397	128.875	48.2423			0.94242	0.93202			5.39672	8.59372
																			128.875	38.0397	64.4376	64.4376			0.63944	0.77806			2.34664	5.76031
																			64.4376	64.4376	117.233	26.3978			NaN	0.60369			3.18491	4.91398
																			64.4376	193.313	20.0991	20.0991			0.39471	NaN			4.16237	7.72319
																			38.0397	64.4376	16.1952	128.875			0.76132	0.81473			6.26263	4.8531
																			38.0397	38.0397	38.0397	38.0397			0.96157	0.86472			2.45433	8.19024
																			64.4376	90.8354	64.4376	64.4376			0.93929	0.6361			2.25904	5.86847
																			115.326	64.4376	64.4376	38.0397			0.77499	0.6957			5.13779	3.50249
																			102.477	142.425	64.4376	128.875			NaN	0.81673			6.72286	5.66159
																			128.875	64.4376	64.4376	38.0397			0.93235	NaN			4.38889	3.34221
																			64.4376	73.5164	64.4376	128.875			0.93804	0.73854			3.41222	6.00298
																			38.0397	64.4376	80.6328	64.4376			NaN	0.69959			3.02582	4.52288
																			80.6328	64.4376	128.875	26.3978			0.76643	NaN			2.34627	6.4405
																			64.4376	38.0397	64.4376	128.875			NaN	NaN			2.25819	3.76698
																			52.7957	38.0397	117.233	64.4376			0.64568	0.71972			4.36631	5.74487
																			64.4376	64.4376	20.0991	64.4376			0.95692	0.80095			3.05165	5.17042
																			128.875	193.313	16.1952	64.4376			0.72489	NaN			4.64449	7.14517
																			64.4376	64.4376	38.0397	38.0397			0.83013	0.66814			4.55876	5.85634
																			38.0397	38.0397	64.4376	64.4376			0.52632	0.73863			2.86743	6.81083
																			38.0397	90.8354	64.4376	38.0397			0.75523	0.3259			5.7901	4.85249
																			20.0991	64.4376	64.4376	108.776			0.54693	0.84399			5.16697	6.47484
																			16.1952	142.425	64.4376	90.8354			0.5918	NaN			6.32815	6.12654
																			13.5495	64.4376	64.4376	90.8354			0.86596	0.91537			1.36771	7.76071
																			64.4376	73.5164	80.6328	90.8354			0.36337	0.74896			1.26711	3.10469
																			128.875	64.4376		64.4376			0.90314	0.81284			4.44524	4.32672
																			64.4376	64.4376		48.2423			0.86287	0.83007			2.43549	3.88576
																			26.3978	38.0397		64.4376			0.6033	0.75531			7.07405	6.38362
																			20.0991	38.0397		26.3978			0.56945	0.7144			2.66508	5.10671
																			16.1952	64.4376		20.0991			0.77604	0.85742			2.99887	7.8423
																			64.4376	193.313		128.875			0.70096	0.90473			5.35193	7.10131
																			64.4376	64.4376		38.0397			0.90153	0.93407			3.91994	5.07855
																			38.0397	38.0397		64.4376			0.85858	0.79391			4.65817	7.10482
																			26.3978	90.8354		38.0397			0.79381	0.69755			4.48728	3.30115
																			20.0991	64.4376		128.875			0.83579	NaN			4.18624	5.51952
																			128.875	142.425		38.0397			0.7899	0.81443			5.7187	4.30116
															64.4376				64.4376	64.4376		128.875			0.9038	0.95882			4.97997	4.35968
															26.3978				38.0397	73.5164		64.4376			0.91486	0.84821			3.87229	3.68747
															20.0991				142.425	64.4376		26.3978			0.86885	0.85072			2.13207	3.57912
															128.875				128.875	64.4376		128.875			0.93662	0.79758			4.30347	4.32261
															38.0397				115.326	38.0397		64.4376			0.7537	0.74839			4.07861	5.69746
															64.4376				64.4376	38.0397		64.4376			0.83812	0.56436			3.54018	4.29457
															38.0397				128.875	64.4376		64.4376			0.89459	0.87125			3.45116	4.06323
															128.875				108.776	193.313		38.0397			0.79003	0.89954			5.31363	6.40348
															38.0397				128.875	64.4376		64.4376			0.93476	0.88354			5.3203	5.26211
															128.875				64.4376	38.0397		38.0397			0.88332	0.7411			6.20749	4.81617
															64.4376				38.0397	90.8354		108.776			0.67573	0.81185			4.2116	7.08971
															26.3978				128.875	64.4376		90.8354			0.73497	0.68516			4.85326	5.26452
															128.875				64.4376	142.425		90.8354			0.72701	0.74336			4.11657	6.40922
															64.4376				38.0397	64.4376		90.8354			0.88307	0.87493			5.00542	3.45622
															64.4376				128.875	73.5164		64.4376			0.8173	0.79455			3.3179	4.03078
															64.4376				64.4376	64.4376		38.0397			NaN	0.53362			5.57244	4.9662
															38.0397				38.0397	64.4376		64.4376			0.92468	0.21135			3.73845	4.52336
															64.4376				26.3978	38.0397		26.3978			0.61104	0.82053			5.70256	4.01205
															38.0397				20.0991	38.0397		20.0991			0.88464	0.23187			4.84495	4.8001
															108.776				90.8354	64.4376		128.875			0.81126	0.91713			4.9419	3.45633
															90.8354				117.233	193.313		38.0397			0.87466	0.73155			4.82736	7.11001
															90.8354				22.8329	64.4376		64.4376			0.70608	0.88113			4.82301	6.20997
															90.8354				128.875	38.0397		38.0397			0.83126	0.88433			6.31358	6.02483
															64.4376				64.4376	90.8354		128.875			0.91631	0.77255			4.55679	4.05255
															38.0397				38.0397	64.4376		38.0397			0.9406	0.83612			4.05996	4.4709
															64.4376				26.3978	142.425		128.875			0.92281	0.40814			6.80248	3.95524
															26.3978				38.0397	64.4376		64.4376			0.90864	0.8798			7.99807	5.9806
															20.0991				16.1952	73.5164		26.3978			0.48792	0.87179			5.7937	6.11331
															128.875				13.5495	64.4376		128.875			0.82024	0.88969			5.43545	7.1298
															38.0397				11.6419	64.4376		64.4376			0.79773	0.39447			6.01262	3.7224
															64.4376				128.875	38.0397		64.4376			0.70243	0.78418			5.62622	5.90154
															38.0397				155.273	38.0397		64.4376			0.96385	0.53762			5.05459	7.88346
															128.875				38.0397	64.4376		38.0397			0.93403	0.60669			4.45012	8.27905
															38.0397				80.6328	193.313		64.4376			0.80695	0.88866			7.18415	4.97507
															128.875				64.4376	64.4376		38.0397			0.82097	0.83557			5.73935	5.38226
															64.4376				52.7957	38.0397		102.477			0.90687	0.80468			6.12485	4.42064
															26.3978				64.4376	90.8354		80.6328			0.65433	NaN			3.42121	6.47015
															128.875				128.875	64.4376		90.8354			0.8499	0.65821			5.92428	6.4251
															64.4376				64.4376	142.425		90.8354			0.64863	0.74396			4.41266	5.55203
															64.4376				38.0397	64.4376		64.4376			0.9327	0.78977			4.12851	5.39339
															64.4376				38.0397	73.5164		38.0397			0.65116	0.76507			5.59748	4.8183
															38.0397				20.0991	64.4376		64.4376			0.7912	0.66265			--	6.09732
															64.4376				16.1952	64.4376		26.3978			0.83904	0.7013			4.76645	3.58438
															38.0397				13.5495	38.0397		20.0991			0.8898	NaN			4.24441	5.37681
															102.477				64.4376	38.0397		128.875			0.85543	0.60624			3.43534	4.89419
															80.6328				128.875	64.4376		38.0397			0.95399	0.6052			3.69715	6.31635
															90.8354				64.4376	193.313		64.4376			NaN	0.56668			5.36291	5.9587
															90.8354				26.3978	64.4376		38.0397			0.48567	0.77381			6.31627	6.89633
															64.4376				20.0991	38.0397		128.875			0.9612	0.26494			4.69372	5.77683
															38.0397				16.1952	90.8354		38.0397			0.50574	0.8138			4.84891	5.78168
															64.4376				64.4376			128.875			0.6996	0.89779			8.31895	4.1046
															26.3978				160.094			64.4376			0.73961	0.87141			6.13531	6.03809
															20.0991				145.07			26.3978			NaN	0.88375			3.44774	--
															128.875				128.875			128.875			0.79453	0.91152			4.70076	6.96641
															38.0397				90.8354			64.4376			0.97114	0.90274			5.33818	2.75026
															64.4376				128.875			64.4376			0.74789	0.78567			5.12706	7.49186
															38.0397				64.4376			64.4376			0.7232	0.93503			5.0932	6.68128
															128.875				38.0397			38.0397			0.94854	0.89133			6.36089	5.55641
															38.0397				64.4376			64.4376			0.95606	0.7267			4.50267	9.1907
															128.875				38.0397			38.0397			0.91353	0.8629			5.29115	6.15312
															64.4376				26.3978			102.477			0.92835	0.816			5.35305	6.0475
															26.3978				20.0991			80.6328			0.90107	0.61401			2.1904	5.47552
															128.875				128.875			90.8354			NaN	0.90422			4.48662	3.32426
															64.4376				108.776			90.8354			0.7766	0.89226			5.05969	5.85559
															64.4376				128.875			64.4376			0.93566	0.68448			4.88309	5.82173
															64.4376				64.4376			38.0397			0.92456	0.83352			4.7594	7.70317
															38.0397				38.0397			64.4376			0.7794	0.46469			4.9373	4.6527
															64.4376				128.875			26.3978			0.91495	0.9193			4.48504	6.03011
															38.0397				64.4376			20.0991			0.85459	NaN			4.83383	8.83373
															102.477				38.0397			128.875			0.90865	0.91637			7.27776	4.0315
															80.6328				128.875			38.0397			NaN	0.93426			3.81909	7.57272
															90.8354				64.4376			64.4376			0.5553	0.86507			6.33706	5.95558
															90.8354				38.0397			38.0397			0.82285	0.82111			4.38361	8.68938
															64.4376				26.3978			128.875			0.84711	0.76311			6.10493	3.59147
															38.0397				20.0991			155.273			0.83935	0.87154			5.42511	7.07178
															64.4376				90.8354			128.875			0.90572	0.90695			3.36174	4.4146
															26.3978				117.233			64.4376			0.92319	0.87139			3.05417	4.12268
															20.0991				22.8329			26.3978			0.5131	0.87762			3.86166	7.30715
															128.875				128.875			128.875			NaN	0.67475			5.87045	5.64945
															38.0397				64.4376			64.4376			0.84352	0.90692			3.84447	4.90489
															64.4376				38.0397			64.4376			0.89272	0.85602			5.86012	5.3776
															38.0397				26.3978			64.4376			0.69502	0.92099			5.76	4.87848
															128.875				38.0397			38.0397			NaN	0.90263			3.81359	5.1123
															155.273				16.1952			64.4376			0.77694	0.84706			5.1558	7.94778
															128.875				13.5495			38.0397			0.91792	0.86271			3.45703	4.75634
															64.4376				11.6419			108.776			0.89829	0.78602			5.63265	5.25462
															26.3978				128.875			90.8354			0.94455	0.87954			5.8491	5.15706
															128.875				155.273			90.8354			0.75254	0.88872			4.51157	7.1896
															64.4376				128.875			90.8354			0.69515	0.62062			5.135	4.34665
															64.4376				80.6328			64.4376			0.9278	0.96233			6.83017	8.78062
															64.4376				64.4376			38.0397			0.73817	0.94484			6.01687	7.39184
															38.0397				52.7957			64.4376			0.63382	0.44573			6.77888	3.87015
															64.4376				64.4376			26.3978			0.53965	0.54244			4.09827	4.77386
															38.0397				128.875			20.0991			0.9341	0.94005			4.08648	5.55027
															108.776				64.4376			128.875			0.96727	0.71647			3.91876	5.83569
															90.8354				38.0397			38.0397			0.8337	0.76294			5.25985	5.00608
															90.8354				38.0397			64.4376			0.91993	0.82592			5.78042	6.31329
															90.8354				20.0991			38.0397			0.82628	0.90591			4.16656	6.77679
															64.4376				16.1952			128.875			0.89902	0.86595			4.76585	4.86528
															38.0397				13.5495			38.0397			0.92568	0.8828			7.28979	5.6103
															64.4376				64.4376			128.875			0.81457	0.8596			7.08074	3.63036
															26.3978				128.875			64.4376			0.97191	0.86646			2.77647	5.95158
															20.0991				64.4376			26.3978			0.80204	0.7196			3.03417	4.37232
															128.875				26.3978			128.875			0.88161	0.91206			4.47312	6.78088
															38.0397				20.0991			64.4376			0.55126	0.82625			6.43892	4.71119
															64.4376				16.1952			64.4376			0.89745	NaN			5.73981	5.0947
															38.0397				64.4376			64.4376			0.9347	0.89376			4.73991	5.31448
															128.875				160.094			38.0397			NaN	0.84976			2.95313	5.1448
															38.0397				145.07			64.4376			0.85316	0.87618			4.48909	5.27603
															128.875				128.875			38.0397			0.84109	0.8945			4.83978	6.58949
															64.4376				90.8354			108.776			0.84606	0.9491			3.62023	5.4552
															26.3978				128.875			90.8354			0.36437	0.72115			5.31591	8.72332
															128.875				64.4376			90.8354			0.92833	NaN			3.68431	7.64064
															64.4376				38.0397			90.8354			0.83431	0.88621			3.93182	5.07047
															64.4376				64.4376			64.4376			0.88615	0.83273			6.65739	2.54622
															64.4376				38.0397			38.0397			0.84814	0.94034			7.65732	8.04549
															38.0397				26.3978			64.4376			0.87233	0.93585			4.65461	4.19003
															64.4376				20.0991			26.3978			0.90705	0.83272			3.63103	4.39849
															38.0397				128.875			20.0991			0.91293	0.93876			3.10566	4.93853
															108.776				108.776			128.875			0.86663	NaN			5.33794	5.33314
															90.8354				128.875			38.0397			0.79168	NaN			4.12574	--
															90.8354				64.4376			64.4376			0.96081	0.92949			4.26967	7.59342
															90.8354				38.0397			38.0397			0.73247	0.85523			2.95909	6.263
															64.4376				128.875			128.875			0.88095	0.94392			7.41649	3.96673
															38.0397				64.4376			38.0397			0.21638	0.85399			3.8661	3.60697
															64.4376				38.0397			128.875			0.92736	0.81838			3.35714	7.86973
															26.3978				128.875			64.4376			0.95762	0.86283			2.93392	6.15684
															20.0991				64.4376			26.3978			0.97927	0.83692			8.1187	5.39897
															128.875				38.0397			128.875			0.94512	0.92524			4.72421	2.67495
															38.0397				26.3978			64.4376			0.52417	0.80455			5.27266	7.63616
															64.4376				64.4376			64.4376			0.7507	0.89248			6.91036	4.32428
															38.0397				38.0397			64.4376			0.58058	0.92558			4.93047	8.03415
															128.875				26.3978			38.0397			0.59983	0.85655			5.92437	3.02559
															38.0397				22.8329			64.4376			0.75833	0.90774			3.90794	4.57335
															128.875				128.875			38.0397			0.69559	0.88479			2.75695	5.16666
															64.4376				64.4376			108.776			0.68701	0.80505			6.883	7.39954
															26.3978				38.0397			90.8354			0.90528	0.81119			4.04019	7.04307
															128.875				26.3978			90.8354			0.85321	0.95202			3.12776	4.04921
															64.4376				20.0991			90.8354			0.92351	0.88468			7.18941	8.20632
															64.4376				16.1952			64.4376			0.85656	NaN			3.55728	4.89733
															64.4376				13.5495			38.0397			0.95926	0.9458			4.42766	4.62375
															38.0397				11.6419			64.4376			0.91801	0.71137			10.1858	3.0768
															64.4376				128.875			26.3978			0.50625	0.90076			4.29788	4.35696
															38.0397				148.974			20.0991			0.92439	NaN			4.15837	4.28854
															108.776				128.875			128.875			0.71535	NaN			4.8157	4.23097
															90.8354				80.6328			38.0397			0.8126	NaN			3.29726	4.54383
															90.8354				64.4376			64.4376			NaN	0.86474			2.82879	3.84232
															90.8354				52.7957			38.0397			0.81889	NaN			5.61883	5.01586
															64.4376				64.4376			128.875			0.89954	0.60767			5.69109	7.15729
															38.0397				128.875			38.0397			0.89686	0.47963			3.78888	4.31995
															64.4376				64.4376			128.875			0.89585	0.83061			4.38272	6.05485
															26.3978				38.0397			38.0397			0.89428	0.89265			4.7195	4.39305
															20.0991				38.0397			26.3978			0.84269	0.84883			4.01714	4.20832
															128.875				20.0991			128.875			0.85527	0.73193			3.41271	3.32144
															38.0397				16.1952			64.4376			0.874	0.76423			3.83377	--
															64.4376				13.5495			64.4376			0.93987	0.73676			5.20397	5.00866
															38.0397				64.4376			64.4376			0.96141	0.69722			4.12439	5.20074
															128.875				128.875			38.0397			0.90774	0.49044			4.31975	6.00682
															38.0397				64.4376			64.4376			0.90953	0.69364			4.92686	6.34056
															128.875				26.3978			38.0397			0.92697	0.33627			4.63959	6.14878
															38.0397				20.0991			108.776			0.95769	0.65315			3.24666	5.08871
															26.3978				16.1952			90.8354			0.93445	0.74548			8.02674	3.00985
															128.875				64.4376			90.8354			0.93749	0.58233			5.05228	4.85018
															64.4376				64.4376			90.8354			0.90226	0.54569			4.31115	5.26195
															64.4376				38.0397			64.4376			0.89711	0.77104			4.86069	5.2533
															64.4376				26.3978			38.0397			0.90253	NaN			2.33753	5.33895
															38.0397				20.0991			64.4376			0.90953	0.35117			3.76357	4.29592
															64.4376				128.875			26.3978			0.63399	0.70801			5.31543	3.6899
															38.0397				64.4376			20.0991			0.93479	0.26444			5.45079	3.24122
															108.776				38.0397			128.875			0.92539	0.61908			5.09553	4.8649
															90.8354				142.425			38.0397			0.95778	0.64959			4.34376	5.89637
															90.8354				128.875			64.4376			0.89189	0.45564			4.66527	6.47242
															90.8354				115.326			38.0397			0.92339	0.6167			4.18244	4.41911
															64.4376				64.4376			128.875			0.89377	0.65369			5.05601	3.68257
															38.0397				128.875			38.0397			0.86481	0.33424			5.36382	6.91206
															64.4376				108.776			128.875			0.80276	0.66907			3.43654	5.25305
															26.3978				128.875			64.4376			0.95028	0.54761			7.07725	4.62742
															20.0991				64.4376			26.3978			0.89397	0.23965			5.44755	5.36612
															128.875				38.0397			128.875			0.9301	0.43133			4.53058	6.11701
															38.0397				128.875			64.4376			0.97533	0.62861			4.02918	4.5477
															64.4376				64.4376			38.0397			0.807	0.78383			3.38722	3.71504
															38.0397				38.0397			64.4376			0.83116	0.51557			5.98719	4.39447
															128.875				128.875			38.0397			0.95863	0.58729			5.52301	3.72175
															38.0397				64.4376			64.4376			0.93622	0.74861			5.18783	7.96837
															128.875				38.0397			38.0397			0.91934	0.70602			9.95106	1.82184
															64.4376				26.3978			102.477			0.96395	0.54526			4.78019	4.38937
															26.3978				64.4376			80.6328			0.7996	0.64438			5.64634	5.61414
															128.875				38.0397			90.8354			0.90691	0.45671			5.636	6.82816
															64.4376				26.3978			90.8354			0.97087	NaN			3.03434	4.48071
															38.0397				20.0991			64.4376			0.96734	0.65421			3.09218	4.09758
															64.4376				128.875			38.0397			NaN	0.24702			5.27775	4.52119
															38.0397				64.4376			64.4376			0.93714	0.41676			4.99325	6.75358
															64.4376				38.0397			26.3978			NaN	0.44401			3.2357	5.777
															38.0397				26.3978			20.0991			0.95209	0.81532			4.65788	4.71129
															102.477				20.0991			128.875			0.96436	0.69243			2.81335	5.92705
															80.6328				16.1952			38.0397			0.93083	0.64707			5.46812	6.68491
															90.8354				13.5495			64.4376			0.9356	0.52941			3.61838	6.80891
															90.8354				11.6419			38.0397			0.78111	0.73703			5.16773	4.89493
															64.4376				128.875			128.875			0.79837	0.5227			2.56449	5.89506
															38.0397				155.273			38.0397			0.88969	0.67436			3.48149	4.10727
															64.4376				128.875			128.875			0.85788	0.51019			3.80496	5.3381
															26.3978				80.6328			26.3978			0.97388	0.63179			3.50849	5.66531
															20.0991				64.4376			26.3978			0.91138	0.77396			5.55975	4.30854
															128.875				52.7957			128.875			0.91445	0.65721			6.37355	5.97289
															38.0397				64.4376			64.4376			0.93448	0.46348			4.02691	4.48172
															64.4376				128.875			38.0397			0.90989	0.15216			6.92281	4.99558
															38.0397				64.4376			64.4376			0.85287	0.34853			3.94003	6.0034
															128.875				38.0397			38.0397			0.94624	0.70441			4.93642	3.72752
															38.0397				38.0397			64.4376			0.921	0.51217			4.60878	5.51018
															128.875				20.0991			38.0397			0.70104	0.45045			4.24771	4.6612
															26.3978				16.1952			128.875			0.87889	0.73347			1.77285	5.96293
															26.3978				13.5495			90.8354			0.89078	0.35986			3.50699	6.2914
															128.875				64.4376			90.8354			0.92071	0.38277			4.07127	7.66825
															64.4376				128.875			90.8354			0.95179	0.1861			5.43424	5.24684
															38.0397				64.4376			64.4376			0.9212	0.48814			4.38321	6.76513
															64.4376				26.3978			38.0397			0.9719	0.51564			5.08277	6.01443
															38.0397				20.0991			64.4376			0.91171	0.79393			2.77348	6.2751
															64.4376				16.1952			26.3978			0.91495	0.15411			4.82951	4.47239
															38.0397				64.4376			20.0991			0.98215	0.35352			4.30656	4.31986
															128.875				145.07			128.875			0.98357	0.29886			3.19858	4.7751
															90.8354				128.875			38.0397			0.86228	0.73408			5.54396	3.9701
															90.8354				112.68			64.4376			0.93981	0.73967			3.44789	6.12127
															90.8354				90.8354			38.0397			NaN	0.53958			5.20516	5.75484
															64.4376				128.875			128.875			0.96657	0.61205			3.04165	7.21528
															38.0397				64.4376			38.0397			0.90213	0.32326			3.13438	5.18238
															64.4376				38.0397			128.875			0.95762	0.49934			5.59531	3.70644
															26.3978				64.4376			64.4376			0.95002	0.26586			5.12647	5.80644
															20.0991				38.0397			26.3978			0.959	0.60656			3.2161	5.43299
															128.875				26.3978			128.875			0.98248	0.08474			3.99513	5.22732
															38.0397				20.0991			64.4376			0.96399	0.63562			3.55012	7.012
															64.4376				128.875			38.0397			0.89813	NaN			4.85159	3.3939
															38.0397				108.776			64.4376			0.83293	0.35161			3.44181	4.19784
															128.875				97.6567			38.0397			0.96584	0.6349			5.05414	5.11818
															38.0397				64.4376			64.4376			0.9123	0.43308			4.52606	6.36249
															128.875				38.0397			38.0397			0.89228	0.54415			3.48044	4.88838
															64.4376				128.875			128.875			0.9423	0.57453			5.2895	4.48776
															26.3978				64.4376			90.8354			0.92982	0.3727			3.65138	3.85962
															128.875				38.0397			90.8354			0.55666	0.21594			4.35245	5.3665
															64.4376				128.875			90.8354			0.95628	0.66444			2.284	5.82903
															38.0397				64.4376			64.4376			0.95803	0.2913			3.57577	3.83414
															64.4376				38.0397			38.0397			0.74983	0.24256			2.84863	6.58037
															38.0397				26.3978			64.4376			0.92485	NaN			5.26238	3.47618
															64.4376				64.4376			26.3978			0.9545	0.32679			4.5791	6.72501
															38.0397				38.0397			20.0991			0.95197	0.74916			3.80734	3.42719
															128.875				26.3978			128.875			0.9688	0.34348			4.48209	4.10881
															90.8354				20.0991			38.0397			0.90495	0.61799			3.66745	5.27037
															90.8354				128.875			64.4376			0.95898	0.305			3.28311	5.05661
															90.8354				64.4376			38.0397			0.92709	0.71971			4.24514	5.54111
															64.4376				38.0397			128.875			0.95614	0.69755			4.51469	5.66776
															38.0397				26.3978			38.0397			0.96421	0.17928			3.97966	4.65419
															64.4376				20.0991			128.875			0.94428	0.63498			3.73972	6.51967
															26.3978				16.1952			26.3978			0.95876	0.80873			2.77168	5.29848
															20.0991				13.5495			26.3978			0.96724	0.61931			2.33904	5.72952
															128.875				11.6419			128.875			0.29546	0.1692			4.97373	6.46237
															38.0397				128.875			64.4376			NaN	0.44946			2.52026	4.29084
															64.4376				155.273			38.0397			NaN	0.0391			4.34251	5.32332
															38.0397				128.875			64.4376			NaN	0.53558			3.39491	3.95096
															128.875				80.6328			38.0397			NaN	0.63465			2.4137	4.1663
															38.0397				64.4376			64.4376			NaN	0.70769			4.40513	5.4472
															128.875				52.7957			38.0397			0.83387	0.70156			3.07576	7.0949
															26.3978				44.3384			128.875			0.95852	0.54249			3.00788	5.88845
															26.3978				128.875			90.8354			NaN	0.77777			4.18747	4.59852
															128.875				64.4376			90.8354			0.96342	0.40832			4.94962	3.35008
															64.4376				38.0397			90.8354			0.87465	0.70239			3.81506	5.58596
															38.0397				38.0397			64.4376			0.83944	0.65103			--	3.51393
															64.4376				20.0991			38.0397			0.68322	0.50614			2.62491	4.48573
															38.0397				16.1952			64.4376			0.79453	0.59465			4.28421	5.15525
															64.4376				13.5495			26.3978			0.96451	0.72868			2.17891	5.03737
															38.0397				64.4376			20.0991			NaN	0.48124			5.29693	5.57691
															128.875				128.875			128.875			0.95714	0.70093			--	5.9792
															90.8354				64.4376			38.0397			0.95221	0.52013			5.40353	4.62043
															90.8354				26.3978			64.4376			0.90095	0.71037			3.01545	5.67765
															90.8354				20.0991			38.0397			0.91756	0.61803			6.31083	6.72429
															64.4376				16.1952			128.875			0.94133	0.30333			6.19111	3.84634
															38.0397				64.4376			38.0397			0.94367	0.17077			5.80528	3.58506
															64.4376				128.875			128.875			0.9265	0.57366			6.39011	6.73141
															26.3978				64.4376			26.3978			0.94325	0.50245			5.74505	5.79524
															20.0991				38.0397			26.3978			0.94648	0.61764			4.62418	5.99624
															128.875				26.3978			128.875			0.91779	0.60687			6.08979	5.08014
															38.0397				128.875			64.4376			0.9526	0.30849			4.15847	5.73112
															64.4376				64.4376			38.0397			0.91304	0.12026			5.77767	--
															38.0397				38.0397			64.4376			0.95442	0.4818			5.32839	4.74509
															128.875				64.4376			128.875			0.83941	0.32628			4.93987	6.73627
															38.0397				128.875			64.4376			0.82286	0.60745			4.93511	5.33925
															128.875				115.326			38.0397			0.9435	0.88444			6.35957	5.33751
															26.3978				64.4376			128.875			0.60524	0.16877			4.01967	5.60911
															26.3978				128.875			64.4376			0.94883	0.62712			5.1106	5.59653
															128.875				108.776			90.8354			0.96144	0.36477			3.23342	7.80852
															64.4376				97.6567			38.0397			0.91408	0.4269			5.08229	5.86254
															38.0397				64.4376			64.4376			0.94581	0.83234			5.96648	6.06897
															64.4376				38.0397			38.0397			0.96341	0.40035			7.22498	5.2552
															128.875				128.875			64.4376			0.92128	0.42281			3.84712	5.9438
															64.4376				64.4376			38.0397			0.93906	0.50003			3.60559	4.52295
															38.0397				38.0397			90.8354			0.96189	0.49029			5.5546	5.28579
															128.875				128.875			128.875			0.97677	0.57808			5.19501	7.21088
															64.4376				64.4376			102.477			0.90546	0.55369			1.92416	4.45577
															90.8354				38.0397			64.4376			0.95041	0.47535			5.52216	5.57214
															38.0397				26.3978			38.0397			NaN	0.67014			2.81443	6.23347
															64.4376				64.4376			128.875			0.94899	0.61681			4.24839	6.88169
															38.0397				38.0397			38.0397			0.95874	0.12598			4.69116	3.77839
															64.4376				26.3978			128.875			0.73949	0.28226			2.2702	6.04719
															38.0397				20.0991			26.3978			0.95104	0.19299			3.56866	--
															90.8354				128.875			26.3978			0.91618	0.59336			3.2558	4.74528
															128.875				64.4376			128.875			0.96215	0.6787			6.19418	3.95855
															102.477				38.0397			64.4376			0.97956	0.45432			3.11562	6.38897
															64.4376				26.3978			38.0397			NaN	0.39962			4.32885	7.73812
															38.0397				20.0991			64.4376			0.93274	0.47414			4.19557	6.31915
															128.875				16.1952			128.875			0.91878	0.10455			1.98294	5.03928
															38.0397				13.5495			64.4376			NaN	0.68022			4.14924	10.4075
															128.875				11.6419			38.0397			0.90574	0.74484			3.65802	6.09975
															26.3978				128.875			128.875			0.9391	0.4556			7.26435	7.11821
															26.3978				148.974			64.4376			0.94659	0.15439			4.1386	4.80814
															128.875				128.875			64.4376			0.86308	0.48915			6.83202	5.18052
															64.4376				80.6328			38.0397			0.96354	0.35793			6.87084	4.34134
															38.0397				64.4376			64.4376			0.94229	0.50782			5.10997	4.76647
															64.4376				52.7957			38.0397			0.94403	0.27113			3.7843	3.86774
															128.875				44.3384			64.4376			0.95925	0.75367			4.82482	8.50566
															64.4376				128.875			38.0397			0.95255	0.23093			5.87346	6.16863
															38.0397				64.4376			90.8354			0.94529	0.57186			3.81202	8.39513
															128.875				38.0397			128.875			0.96214	0.17654			7.5579	7.67532
															64.4376				38.0397			102.477			0.94897	0.38427			2.59871	7.78225
															64.4376				20.0991			64.4376			0.95731	0.33176			4.13163	7.20872
															38.0397				16.1952			38.0397			0.9432	0.593			6.9854	6.11603
															64.4376				13.5495			128.875			0.94226	0.2238			6.53253	--
															38.0397				64.4376			38.0397			0.94682	NaN			6.5446	5.33402
															64.4376				128.875			128.875			0.95436	0.39413			5.31674	3.34057
															38.0397				64.4376			26.3978			0.87605	0.39803			6.26865	6.48975
															90.8354				26.3978			26.3978			0.91804	0.70695			4.91772	5.85186
															128.875				20.0991			128.875			0.9221	0.38877			6.11786	6.7248
															102.477				16.1952			64.4376			0.89976	0.79002			3.34405	6.80589
															64.4376				64.4376			38.0397			0.94839	0.55361			9.42679	6.76183
															38.0397				64.4376			64.4376			0.93182	0.63218			3.98241	5.36496
															128.875				38.0397			128.875			0.75657	0.21165			3.59411	6.37848
															38.0397				26.3978			64.4376			0.838	0.08476			5.2478	6.72067
															128.875				20.0991			38.0397			0.84528	0.76704			4.2518	7.1421
															26.3978				128.875			128.875			0.9176	0.46376			2.42287	4.05493
															26.3978				64.4376			64.4376			0.92437	0.35691			5.25273	9.2516
															128.875				38.0397			64.4376			0.87432	0.51771			3.55845	7.28128
															64.4376				26.3978			38.0397			0.95327	0.72257			4.55571	2.74777
															38.0397				128.875			64.4376			0.81413	0.56634			4.19737	3.47606
															64.4376				115.326			38.0397			0.85202	0.44727			5.96612	6.58194
															128.875				64.4376			64.4376			0.88074	0.09179			3.93251	3.00666
															64.4376				128.875			38.0397			NaN	0.47598			7.6665	6.93929
															38.0397				108.776			90.8354			0.95335	0.43951			2.05393	4.45715
															128.875				97.6567			128.875			0.87953	0.47568			6.74708	5.76104
															64.4376				64.4376			102.477			0.87782	0.78819			2.46597	5.50058
															64.4376				38.0397			64.4376			0.92068	0.6413			4.89208	5.80766
															38.0397				128.875			38.0397			0.95378	0.59756			3.09588	3.75708
															64.4376				64.4376			128.875			0.95577	0.25703			7.28187	4.74681
															38.0397				38.0397			38.0397			NaN	0.43362			5.07751	4.17203
															64.4376				128.875			128.875			0.83602	0.71435			8.50869	4.81043
															38.0397				64.4376			26.3978			0.9577	0.3707			6.43245	8.09236
															90.8354				38.0397			26.3978			0.79699	0.63037			5.39122	7.06101
															128.875				26.3978			128.875			0.91463	0.64472			5.5686	6.14939
															102.477				64.4376			64.4376			0.94269	0.56128			3.65547	6.79931
															64.4376				38.0397			38.0397			0.95124	0.60628			5.23737	4.4237
															38.0397				26.3978			64.4376			0.96819	0.84165			7.71387	3.93726
															128.875				20.0991			38.0397			0.90502	0.50778			5.18368	4.03609
															38.0397				128.875			64.4376			0.9598	0.08954			3.91767	7.64918
															128.875				64.4376			38.0397			0.90997	0.43998			5.40195	3.91082
															26.3978				108.776			128.875			0.96177	0.67473			7.79749	6.0688
															26.3978				90.8354			90.8354			0.86407	0.59266			6.10426	4.96005
															128.875				76.0794			64.4376			0.95008	0.65477			5.28551	3.9008
															64.4376				64.4376			38.0397			0.92309	0.62803			9.05673	2.9719
															38.0397				38.0397			64.4376			0.93965	0.69157			5.92374	2.81341
															64.4376				26.3978			38.0397			0.94729	0.65787			5.14071	3.71181
															38.0397				128.875			64.4376			NaN	0.43177			4.24099	3.99157
															64.4376				128.875			38.0397			0.92604	0.61586			5.54914	2.39626
															38.0397				64.4376			90.8354			0.73804	0.53			7.80908	5.0993
															128.875				26.3978			128.875			NaN	0.5005			4.53297	3.17698
															90.8354				20.0991			102.477			0.91715	0.70141			5.18455	4.39374
															64.4376				16.1952			64.4376			0.94943	0.7891			5.45481	4.50789
															38.0397				13.5495			38.0397			0.82316	0.52328			5.90677	4.44233
															64.4376				128.875			128.875			0.96395	0.42131			6.81486	5.22345
															38.0397				64.4376			38.0397			0.89378	0.52678			7.69053	4.9647
															64.4376				38.0397			128.875			0.92174	0.4586			11.3142	4.53366
															38.0397				26.3978			26.3978			0.95362	0.66398			5.59155	3.17446
															90.8354				20.0991			26.3978			0.9265	0.39501			6.46606	8.61449
															128.875				16.1952			128.875			0.95968	0.35608			7.33601	5.6187
															102.477				13.5495			64.4376			0.96556	0.62503			3.33408	3.04849
															64.4376				64.4376			38.0397			0.93243	0.76122			5.12598	2.83274
															38.0397				128.875			64.4376			0.87969	0.34472			4.36678	4.03329
															128.875				64.4376			38.0397			0.91477	0.27409			5.62628	4.24876
															38.0397				26.3978			64.4376			0.8767	0.73692			7.35447	5.73209
															128.875				20.0991			38.0397			0.96556	0.7081			5.22919	4.43601
															26.3978				16.1952			90.8354			0.91333	0.46734			6.08339	4.19994
															26.3978				64.4376			64.4376			0.81139	0.48546			4.65364	2.20083
															128.875				64.4376			64.4376			0.92269	0.67185			3.72113	3.67624
															64.4376				38.0397			38.0397			0.91386	0.46235			7.96422	3.96945
															38.0397				26.3978			64.4376			0.42062	0.60626			4.80452	5.33973
															64.4376				20.0991			38.0397			0.93928	0.58966			4.43983	4.01547
															38.0397				128.875			64.4376			0.92304	0.40783			4.73274	4.61116
															64.4376				64.4376			38.0397			0.7311	0.18699			4.64064	3.545
															38.0397				38.0397			90.8354			0.84879	0.46049			3.57297	3.95913
															90.8354				26.3978			128.875			0.90558	0.51781			6.53921	7.9237
															64.4376				128.875			102.477			0.92446	0.45331			6.20907	2.50979
															64.4376				115.326			64.4376			0.98817	0.5401			4.72226	3.89783
															38.0397				64.4376			38.0397			0.87692	0.68291			6.2342	3.59873
															64.4376				128.875			128.875			0.84164	0.23534			4.20002	4.39295
															38.0397				108.776			38.0397			0.90323	0.58072			4.6568	3.81471
															64.4376				90.8354			128.875			0.92571	0.64089			6.47019	4.15307
															38.0397				64.4376			26.3978			0.94874	0.75395			6.25536	3.98135
															90.8354				38.0397			26.3978			0.90945	0.42084			3.67126	5.52814
															128.875				128.875			128.875			0.91763	0.2227			5.02124	4.94801
															102.477				64.4376			64.4376			0.94321	0.75438			7.77447	4.89566
															64.4376				38.0397			38.0397			0.8694	0.33619			2.92847	5.08678
															38.0397				128.875			64.4376			0.90823	0.52772			10.0953	5.38182
															128.875				64.4376			128.875			0.96179	0.59637			3.09377	3.96248
															38.0397				38.0397			64.4376			0.90476	0.41835			4.15506	5.05123
															128.875				26.3978			38.0397			0.86356	0.57844			7.10371	3.15641
															26.3978				64.4376			90.8354			0.94433	0.73285			3.83933	1.91865
															26.3978				38.0397			64.4376			0.8851	0.48013			4.00688	5.44205
															128.875				26.3978			64.4376			0.90687	0.64171			3.45723	5.75391
															64.4376				20.0991			38.0397			0.92723	0.14834			4.93998	3.99461
															38.0397				128.875			64.4376			0.9523	0.5449			7.58271	5.94559
															64.4376				64.4376			38.0397			0.93114	0.72053			3.96288	4.56309
															128.875				108.776			64.4376			0.92114	0.64761			6.81943	4.77093
															64.4376				90.8354			38.0397			0.94693	0.52229			5.44925	5.46639
															38.0397				76.0794			90.8354			0.92286	0.26281			4.20654	5.50758
															90.8354				64.4376			128.875			0.90484	0.29493			5.68031	3.47948
															64.4376				38.0397			102.477			0.59306	0.50376			8.63073	4.7832
															64.4376				26.3978			64.4376			0.84476	0.35294			4.99519	2.45211
															38.0397				128.875			38.0397			0.8885	0.58295			5.65564	7.20857
															64.4376				128.875			128.875			0.81019	0.55672			4.26542	4.89599
															38.0397				64.4376			38.0397			0.85794	0.5543			6.36503	3.79277
															64.4376				26.3978			128.875			0.92806	0.33733			4.95838	2.59622
															38.0397				20.0991			26.3978			0.90515	0.70579			5.16383	5.66781
															90.8354				16.1952			26.3978			0.91476	0.24469			6.71867	5.33411
															128.875				13.5495			128.875			0.82186	0.35057			5.4627	3.46214
															102.477				128.875			64.4376			0.87489	0.58581			3.907	4.12615
															64.4376				64.4376			38.0397			NaN	0.20733			8.03312	6.14793
															38.0397				38.0397			64.4376			0.8542	0.8453			4.99716	4.05704
															128.875				26.3978			128.875			0.85996	0.71711			5.3828	3.1408
															38.0397				20.0991			64.4376			0.9077	0.55872			4.31473	2.84502
															128.875				16.1952			38.0397			NaN	0.23862			4.91634	3.29486
															26.3978				13.5495			90.8354			NaN	0.21617			2.74469	3.18934
															26.3978				64.4376			64.4376			0.88964	0.90945			7.35354	4.40476
															128.875				128.875			64.4376			0.91247	0.83681			3.56113	5.38127
															64.4376				64.4376			38.0397			0.71839	0.58327			4.11892	4.00537
															38.0397				26.3978			64.4376			0.87222	0.57712			4.88014	4.78133
															64.4376				20.0991			38.0397			0.97917	0.77275			6.31933	2.25186
															128.875				16.1952			64.4376			0.79016	0.55011			4.74085	4.57257
															64.4376				64.4376			38.0397			0.78716	0.7122			4.99177	4.35242
															38.0397				145.07			90.8354			0.93124	NaN			5.73877	3.25277
															90.8354				128.875			128.875			0.83928	0.37553			7.1546	2.47387
															64.4376				112.68			102.477			0.9339	0.11949			3.75774	5.50149
															64.4376				64.4376			64.4376			0.82078	0.4832			9.77604	2.95757
															38.0397				128.875			38.0397			0.87683	0.64989			7.11074	4.30362
															64.4376				64.4376			128.875			0.81387	0.63629			4.82583	4.19168
															38.0397				38.0397			38.0397			0.91086	0.51184			5.51911	4.37618
															64.4376				26.3978			128.875			0.88093	0.55292			--	4.4653
															38.0397				26.3978			26.3978			0.86328	0.31901			6.10144	3.12331
															90.8354				20.0991			26.3978			0.90296	0.61451			4.64693	3.76466
															128.875				16.1952			128.875			0.84537	0.67085			5.68007	5.53319
															102.477				128.875			64.4376			0.92747	0.52122			7.42242	4.42204
															64.4376				108.776			38.0397			0.87837	0.88237			5.89513	4.54175
															38.0397				90.8354			64.4376			NaN	0.11955			4.55392	3.11484
															128.875				64.4376			128.875			0.92897	0.51365			--	5.08139
															38.0397				38.0397			64.4376			0.72394	0.83467			8.43508	5.94972
															128.875				128.875			38.0397			0.95412	0.47904			3.77556	3.05072
															26.3978				64.4376			90.8354			0.82719	0.16061			3.7247	3.94091
															26.3978				38.0397			64.4376			0.93867	0.62578			4.20732	4.23359
															128.875				128.875			64.4376			0.80495	0.73336			--	5.99747
															64.4376				64.4376			38.0397			0.76902	0.79243			6.07241	4.45066
															38.0397				38.0397			64.4376			0.91199	0.60878			5.96903	4.45098
															64.4376				64.4376			38.0397			0.60298	0.74188			4.64372	5.98149
															128.875				38.0397			64.4376			0.87447	NaN			5.86605	3.76076
															64.4376				26.3978			38.0397			0.77239	0.67133			7.88749	4.09925
															38.0397				20.0991			90.8354			0.87244	0.86221			3.5612	3.85315
															90.8354				108.776			128.875			0.84159	0.57044			7.17193	6.39516
															64.4376				128.875			102.477			0.86895	0.82018			7.42498	3.61787
															64.4376				64.4376			64.4376			0.93635	0.71364			7.48314	3.19729
															38.0397				108.776			38.0397			0.92986	0.768			7.48409	5.501
															64.4376				90.8354			128.875			0.79515	0.77506			4.43245	2.22206
															38.0397				64.4376			38.0397			0.75565	0.32031			3.47373	3.95729
															64.4376				128.875			128.875			0.92913	0.62394			4.76078	7.89343
															38.0397				64.4376			26.3978			0.85963	0.48948			5.27978	4.33797
															90.8354				38.0397			26.3978			0.90191	0.52234			4.28755	4.16202
															128.875				128.875			128.875			0.8988	0.55971			6.64476	2.63854
															102.477				128.875			102.477			0.77294	0.32618			2.92088	3.21389
															64.4376				64.4376			80.6328			0.87335	0.55166			4.02935	4.7811
															38.0397				26.3978			64.4376			0.90164	0.72272			5.13577	4.12604
															128.875				20.0991			38.0397			0.8198	0.7347			3.56461	3.79754
															38.0397				16.1952			26.3978			0.77955	0.4361			5.08822	3.53488
															128.875				64.4376			38.0397			0.92247	0.82744			--	4.11069
															26.3978				128.875			64.4376			0.83241	0.40371			5.62718	3.12371
															26.3978				64.4376			38.0397			0.72743	0.37001			4.048	6.11236
															128.875				38.0397			64.4376			0.87809	0.44536			4.94915	3.58354
															102.477				26.3978			38.0397			0.90266	0.79193			6.35932	6.72398
															80.6328				20.0991			64.4376			0.93096	0.52589			4.31088	4.29244
															64.4376				16.1952			38.0397			0.16212	0.80569			4.51797	3.36279
															38.0397				13.5495			64.4376			0.76849	0.39896			8.03034	2.71971
															26.3978				102.477			38.0397			0.76103	0.62723			6.9967	5.00084
															38.0397				128.875			90.8354			0.91609	0.51942			4.97207	4.16951
															64.4376				64.4376			128.875			0.94164	0.15505			6.02541	3.31743
															38.0397				26.3978			102.477			NaN	0.51515			5.51408	3.25027
															64.4376				20.0991			64.4376			0.87956	0.2002			4.36691	3.42788
															38.0397				64.4376			38.0397			0.7798	0.72947			3.3364	2.35176
															64.4376				64.4376			128.875			NaN	0.42308			3.85794	3.77825
															38.0397				128.875			38.0397			NaN	0.50029			6.20287	4.02129
															64.4376				112.68			128.875			0.8876	0.90497			4.1692	3.89913
															38.0397				97.6567			26.3978			0.90522	0.42027			3.1025	2.8646
															90.8354				64.4376			26.3978			0.66045	0.5202			6.45503	5.75252
															128.875				128.875			128.875			0.633	0.74956			7.13225	3.21423
															102.477				64.4376			102.477			0.94281	0.5255			3.11641	5.12217
															64.4376				38.0397			64.4376			0.91106	0.18449			5.84917	3.1469
															38.0397				26.3978			64.4376			0.80067	0.36322			5.77172	3.94702
															128.875				26.3978			128.875			0.77132	0.70798			10.7413	3.37207
															38.0397				20.0991			64.4376			0.89496	0.41273			6.42837	4.04902
															128.875				16.1952			38.0397			0.92005	0.47997			13.2015	3.85479
															26.3978				128.875			64.4376			0.89427	0.66161			5.49892	2.91814
															26.3978				108.776			38.0397			0.77793	0.39912			3.33434	3.07883
															128.875				90.8354			64.4376			0.93121	0.38318			5.49329	4.15929
															102.477				64.4376			38.0397			NaN	0.63229			4.47419	3.59135
															64.4376				38.0397			64.4376			0.80054	0.79452			5.32828	2.53301
															64.4376				38.0397			38.0397			0.87739	0.42536			4.89207	4.34261
															128.875				128.875			64.4376			0.84992	0.35653			5.82041	2.892
															64.4376				64.4376			38.0397			0.519	0.65759			6.29348	3.23194
															38.0397				128.875			90.8354			0.8358	0.52701			2.83802	4.13254
															64.4376				64.4376			128.875			0.91455	0.49902			6.07711	2.53933
															38.0397				38.0397			102.477			0.71217	0.6611			4.57227	3.56536
															64.4376				64.4376			64.4376			0.93088	0.68864			5.31673	3.13162
															38.0397				38.0397			38.0397			0.78253	0.42306			5.09572	3.54811
															64.4376				26.3978			128.875			0.87861	0.71271			3.07885	3.76941
															38.0397				20.0991			38.0397			NaN	0.72143			5.12864	2.76764
															64.4376				108.776			128.875			0.88865	0.60367			5.22229	3.84814
															38.0397				128.875			26.3978			0.79693	0.58364			4.08238	2.26337
															90.8354				64.4376			26.3978			0.37943	0.74791			4.88136	2.53512
															128.875				38.0397			128.875			NaN	0.94739			5.08149	2.64391
															102.477				26.3978			102.477			0.75043	0.51432			4.6948	3.67212
															64.4376				64.4376			80.6328			0.76113	0.64274			4.59856	3.16783
															38.0397				128.875			64.4376			NaN	0.79197			5.44853	3.2075
															128.875				64.4376			38.0397			0.89487	0.3518			3.97717	4.04531
															38.0397				38.0397			26.3978			0.90954	0.06598			5.74055	4.13483
															128.875				128.875			38.0397			0.83364	0.66676			4.37686	2.80583
															26.3978				193.313			64.4376			0.68384	0.55855			2.53775	8.57484
															26.3978				166.915			38.0397			0.93358	0.61735			5.55289	4.71267
															128.875				90.8354			64.4376			0.61533	0.59828			2.77395	2.02654
															102.477				64.4376			38.0397			0.72825	0.80986			4.12478	5.40923
															80.6328				38.0397			64.4376			0.87508	0.37361			4.32406	4.64434
															64.4376				64.4376			38.0397			0.98287	0.46329			5.05497	3.64251
															38.0397				128.875			64.4376			0.8854	0.6776			4.50374	3.66462
															26.3978				64.4376			38.0397			0.70329	0.58955			4.52827	5.29924
															38.0397				38.0397			90.8354			NaN	0.72129			3.2123	3.12521
															64.4376				26.3978			128.875			0.86192	0.76702			6.00005	5.61339
															38.0397				20.0991			102.477			0.89872	0.65301			5.15228	4.28153
															64.4376				16.1952			64.4376			0.89305	0.31604			4.13815	4.5495
															38.0397				13.5495			38.0397			0.85826	0.67126			2.03998	5.4358
															64.4376				102.477			128.875			0.97002	0.76252			3.6691	3.6917
															38.0397				128.875			38.0397			NaN	0.70371			3.13494	4.7025
															64.4376				64.4376			128.875			NaN	0.55088			3.79013	3.17131
															38.0397				26.3978			26.3978			0.94585	0.53211			5.34749	5.30297
															90.8354				38.0397			26.3978			0.55982	0.77714			5.13015	5.96683
															128.875				26.3978			128.875			0.91269	0.72428			4.9126	3.30838
															102.477				64.4376			102.477			0.72329	0.65097			5.15701	5.3502
															64.4376				64.4376			64.4376			0.70511	0.76544			4.63206	2.96132
															38.0397				52.7957			64.4376			0.83552	0.75707			5.68097	4.03672
															128.875				44.3384			128.875			0.96909	0.14313			3.64202	3.12126
															38.0397				64.4376			64.4376			0.3323	0.71033			4.59053	5.17417
															128.875				128.875			38.0397			0.86024	0.75947			5.36016	4.4244
															26.3978				64.4376			64.4376			0.71742	0.4774			7.16732	3.60551
															26.3978				38.0397			38.0397			0.91053	0.42593			4.00751	3.83066
															128.875				26.3978			64.4376			0.85684	0.64253			2.99812	4.49954
															102.477				26.3978			38.0397			0.83066	0.3242			5.30013	4.23334
															64.4376				20.0991			64.4376			0.85185	0.80486			2.87459	2.4762
															64.4376				16.1952			38.0397			0.6669	0.72555			4.30386	4.59445
															128.875				128.875			64.4376			0.65704	0.51501			5.2237	5.38314
															64.4376				108.776			38.0397			0.28584	0.65781			3.24208	3.00984
															38.0397				90.8354			90.8354			0.62208	0.71161			5.07886	4.09461
															64.4376				64.4376			128.875			0.94704	0.52952			2.88161	5.21147
															38.0397				38.0397			102.477			0.90745	0.57812			2.71431	4.14516
															64.4376				38.0397			64.4376			NaN	0.71221			3.05717	4.88999
															38.0397				128.875			38.0397			0.84534	0.72371			2.5636	4.12801
															64.4376				64.4376			128.875			0.72872	0.60542			3.4402	6.6329
															38.0397				128.875			38.0397			0.91761	0.70326			5.57967	8.08608
															64.4376				64.4376			128.875			0.783	0.79166			7.1746	3.917
															38.0397				38.0397			26.3978			0.9708	0.83496			3.65134	2.48253
															90.8354				64.4376			26.3978			0.58424	NaN			6.10754	5.09173
															128.875				38.0397			128.875			0.50329	0.53262			3.04536	4.29988
															102.477				64.4376			102.477			NaN	0.79331			8.062	3.96021
															64.4376				38.0397			64.4376			0.3188	NaN			3.33808	4.46968
															38.0397				26.3978			64.4376			0.78477	0.53328			3.37174	5.07592
															128.875				128.875			128.875			0.96037	0.80167			4.5271	--
															38.0397				64.4376			64.4376			0.41703				3.89365	5.04722
															128.875				142.425			38.0397			0.59256				5.14708	3.69164
															26.3978				128.875			64.4376			0.85151				3.02628	3.12948
															26.3978				64.4376			38.0397			0.93692				7.10799	7.11149
															128.875				128.875			64.4376			0.83797				4.25816	4.99573
															102.477				102.477			38.0397			0.73033				2.19732	3.38156
															64.4376				80.6328			64.4376			0.69627				3.51381	4.575
															64.4376				128.875			38.0397			NaN				3.6817	4.50449
															128.875				128.875			64.4376			0.742				3.15365	2.76054
															64.4376				64.4376			38.0397			0.89575				4.91201	6.93176
															38.0397				26.3978			90.8354			0.76205				3.59413	4.10548
															64.4376				20.0991			128.875			0.7679				8.53836	5.52805
															38.0397				16.1952			102.477			0.83973				2.75787	5.03422
															64.4376				108.776			64.4376			0.6507				2.17411	3.77092
															38.0397				128.875			38.0397			0.88296				4.03742	5.99872
															64.4376				64.4376			128.875			0.86132				6.27411	5.48097
															38.0397				38.0397			38.0397			0.94388				5.75584	5.46278
															64.4376				26.3978			128.875			0.85108				1.98687	6.04984
															38.0397				20.0991			26.3978			0.60069				2.54018	3.73044
															90.8354				16.1952			26.3978			0.92022				3.16908	3.69554
															128.875				90.8354			128.875			0.68223				6.85227	4.61314
															102.477				64.4376			102.477			0.86425				6.29447	2.50481
															64.4376				128.875			64.4376			0.66376				8.66563	2.8986
															38.0397				64.4376			64.4376			0.72977				4.92176	4.1701
															128.875				26.3978			128.875			0.69607				6.488	4.93461
															38.0397				38.0397			64.4376			NaN				2.60922	3.38534
															128.875				26.3978			38.0397			0.89111				3.56907	7.16589
															26.3978				64.4376			64.4376			0.76998				2.07762	5.16872
															26.3978				64.4376			38.0397			0.73638				4.98621	4.51402
															128.875				52.7957			64.4376			0.87742				2.34501	5.65645
															102.477				38.0397			38.0397			0.83887				3.66928	10.255
															64.4376				64.4376			64.4376			0.88469				6.67916	4.07775
															64.4376				128.875			38.0397			0.9037				2.97297	6.14673
															128.875				64.4376			64.4376			0.90688				3.40572	6.2482
															64.4376				38.0397			38.0397			0.87444				2.69454	3.50048
															38.0397				64.4376			90.8354			0.89914				4.94828	3.05983
															64.4376				64.4376			128.875			0.89831				3.27965	3.12322
															38.0397				38.0397			102.477			NaN				8.95172	6.47904
															64.4376				26.3978			64.4376			0.53569				5.01949	4.98343
															38.0397				128.875			38.0397			0.95874				4.88879	3.82637
															64.4376				108.776			128.875			0.8631				3.23565	6.38703
															38.0397				90.8354			38.0397			0.66285				8.09881	3.50357
															64.4376				128.875			128.875			0.75861				3.12481	4.20188
															38.0397				128.875			26.3978			0.93789				6.87777	4.05827
															90.8354				115.326			26.3978			0.66726				1.49756	3.49778
															128.875				128.875			128.875			0.8236				5.38133	4.81297
															102.477				64.4376			102.477			0.85505				4.8703	--
															64.4376				128.875			64.4376			0.93024				6.32089	4.66615
															38.0397				64.4376			64.4376			0.81593				6.24608	3.63744
															128.875				38.0397			38.0397			0.70363				4.13022	5.29152
															38.0397				64.4376			26.3978			0.75748				6.0999	4.19173
															128.875				38.0397			38.0397			0.90594				4.00276	3.51558
															26.3978				26.3978			64.4376			0.91638				5.05912	3.88546
															26.3978				20.0991			38.0397			0.92442				3.93785	--
															128.875				90.8354			64.4376			0.89108				3.51232	4.8799
															102.477				128.875			38.0397			0.80944				4.83274	4.10476
															64.4376				64.4376			64.4376			0.696				8.09552	2.57615
															64.4376				108.776			38.0397			0.78777				6.12377	3.97527
															38.0397				64.4376			64.4376			0.93505				3.27206	3.68118
															26.3978				38.0397			38.0397			0.83502				2.20955	7.3899
															38.0397				128.875			90.8354			0.90685				3.31536	4.18982
															64.4376				64.4376			128.875			NaN				4.99824	3.83924
															38.0397				38.0397			90.8354			0.96161				2.66258	4.38733
															64.4376				128.875			64.4376			NaN				3.02393	5.75196
															38.0397				128.875			38.0397			0.94684				4.61091	5.40811
															64.4376				64.4376			128.875			0.86944				6.9775	4.31063
															38.0397				26.3978			38.0397			0.94919				3.21914	7.23582
															64.4376				64.4376			128.875			0.48565				7.89517	6.88404
															38.0397				38.0397			26.3978			0.58511				3.75145	4.91487
															90.8354				26.3978			26.3978			0.77577				4.00202	4.67903
															128.875				128.875			128.875			0.31121				5.71243	6.27089
															90.8354				64.4376			102.477			0.88534				5.62725	4.66761
															64.4376				38.0397			64.4376			0.89195				6.23141	7.47401
															38.0397				26.3978			64.4376			0.79978				5.19556	5.91665
															128.875				20.0991			128.875			NaN				4.84178	4.72985
															38.0397				90.8354			64.4376			0.8027				4.06352	4.44679
															128.875				64.4376			38.0397			NaN				3.18229	3.81358
															26.3978				48.2423			64.4376			0.87734				5.68912	6.85812
															26.3978				128.875			38.0397			NaN				3.21126	6.53262
															128.875				64.4376			64.4376			0.95194				5.7861	5.95756
															102.477				26.3978			38.0397			0.86171				4.99317	4.14301
															64.4376				64.4376			64.4376			0.78173				2.63178	3.65764
															64.4376				38.0397			38.0397			0.9338				6.17165	4.00699
															128.875				64.4376			64.4376			0.9314				6.13993	2.61091
															64.4376				26.3978			38.0397			0.9117				8.16735	4.50526
															38.0397				64.4376			90.8354			0.64755				2.76014	4.91623
															64.4376				38.0397			128.875			0.81134				5.66561	3.71104
															38.0397				64.4376			90.8354			0.83432				3.90595	3.22999
															64.4376				128.875			64.4376			0.86811				3.84081	4.16455
															38.0397				64.4376			38.0397			0.81645				2.72588	4.57717
															64.4376				38.0397			128.875			0.64451				6.46801	3.46317
															38.0397				26.3978			38.0397			0.7172				5.54224	4.31257
															64.4376				64.4376			128.875			0.90478				2.92038	5.79577
															38.0397				38.0397			26.3978			0.87465				2.11413	6.48269
															90.8354				128.875			26.3978			0.87756				5.14987	5.65193
															128.875				128.875			128.875			0.9429				6.1558	5.17271
															90.8354				108.776			102.477			0.79815				4.96928	3.69249
															64.4376				90.8354			64.4376			0.75594				2.42284	2.91098
															38.0397				128.875			64.4376			0.89491				5.13148	5.05478
															128.875				128.875			128.875			0.7098				2.8869	5.05009
															38.0397				128.875			64.4376			NaN				5.7569	5.21636
															128.875				64.4376			38.0397			0.88003				3.3055	3.8379
															26.3978				38.0397			64.4376			0.79942				5.06528	4.39158
															26.3978				128.875			38.0397			0.87569				6.40771	5.06418
															128.875				64.4376			64.4376			0.84975				4.52084	4.19
															102.477				38.0397			38.0397			0.80505				6.55495	5.95657
															64.4376				64.4376			64.4376			0.82759				6.71946	3.64425
															64.4376				38.0397			38.0397			0.72598				4.79439	5.10621
															128.875				26.3978			64.4376			0.92496				5.1588	2.6246
															64.4376				102.477			38.0397			0.89996				2.76144	3.05209
															38.0397				80.6328			90.8354			0.69555				5.31038	4.34563
															64.4376				128.875			128.875			0.65446				4.29407	5.71696
															38.0397				64.4376			90.8354			0.94789				4.01032	7.23736
															64.4376				128.875			64.4376			0.60542				5.32349	4.96276
															38.0397				64.4376			38.0397			0.89365				3.58893	3.33681
															64.4376				38.0397			128.875			0.95318				5.00744	7.1929
															38.0397				128.875			38.0397			0.87932				4.39227	3.44724
															64.4376				64.4376			128.875			0.93853				3.91628	3.61092
															38.0397				38.0397			26.3978			0.89147				6.67989	3.14189
															90.8354				128.875			26.3978			0.83715				6.47953	3.5595
															128.875				128.875			128.875			0.68646				4.91994	3.1409
															90.8354				64.4376			102.477			0.6903				3.73788	4.40977
															64.4376				26.3978			64.4376			0.79889				6.67885	7.14012
															38.0397				20.0991			64.4376			0.88295				6.2426	6.90027
															128.875				16.1952			38.0397			0.92754				4.57479	5.07701
															38.0397				13.5495			64.4376			0.95194				7.50807	6.72019
															128.875				128.875			38.0397			0.91087				7.33342	6.78299
															26.3978				64.4376			64.4376			0.80898				2.32259	4.59608
															26.3978				38.0397			38.0397			0.94614				5.71033	7.14126
															128.875				26.3978			64.4376			0.82126				6.93351	5.92979
															102.477				20.0991			38.0397			0.91074				3.73825	4.32232
															64.4376				90.8354			64.4376			0.87337				6.02928	4.64367
															64.4376				64.4376			38.0397			0.68871				4.25524	5.73514
															38.0397				38.0397			64.4376			0.89603				4.32121	5.62802
															64.4376				128.875			38.0397			0.94738				5.76283	6.03867
															38.0397				64.4376			90.8354			0.94066				5.83451	5.52201
															64.4376				26.3978			128.875			NaN				5.77974	4.316
															38.0397				20.0991			90.8354			0.90631				5.66342	3.15403
															64.4376				16.1952			64.4376			0.4492				4.57731	2.77194
															38.0397				64.4376			38.0397			0.86796				7.22892	4.80723
															64.4376				64.4376			128.875			0.89445				7.63843	--
															38.0397				64.4376			38.0397			0.78176				7.27176	6.35498
															64.4376				38.0397			128.875			0.59117				5.04073	7.43678
															38.0397				64.4376			26.3978			0.93788				7.60964	5.07349
															90.8354				128.875			26.3978			0.85039				4.41941	6.87693
															128.875				64.4376			128.875			0.90626				5.79201	3.51354
															90.8354				38.0397			102.477			0.90817				6.43386	5.97815
															64.4376				64.4376			64.4376			0.79007				3.85996	6.13844
															38.0397				64.4376			64.4376			0.82129				4.36727	5.80529
															128.875				38.0397			38.0397			0.90186				5.34467	5.4235
															38.0397				26.3978			64.4376			0.93754				3.88394	3.03104
															128.875				128.875			38.0397			0.84565				6.03495	5.98561
															26.3978				108.776			64.4376			0.91322				6.10509	5.44818
															26.3978				90.8354			38.0397			0.85597				3.09215	6.43649
															128.875				128.875			64.4376			0.92052				4.50323	5.46795
															102.477				128.875			38.0397			0.93533				5.18519	4.13882
															64.4376				115.326			64.4376			0.92628				5.90455	4.49688
															64.4376				128.875			38.0397			0.88806				6.53042	3.95679
															38.0397				64.4376			64.4376			0.88938				4.08508	5.63413
															64.4376				128.875			38.0397			0.91266				5.12335	5.5652
															38.0397				64.4376			90.8354			0.9659				6.34913	3.22348
															64.4376				38.0397			128.875			0.9383				--	8.46435
															38.0397				64.4376			90.8354			0.93516				5.92344	7.01557
															64.4376				38.0397			64.4376			0.91998				5.9377	3.11134
															38.0397				26.3978			38.0397			0.94475				5.01156	4.48467
															64.4376				102.477			128.875			NaN				5.33453	7.77888
															38.0397				80.6328			38.0397			0.92228				2.52757	2.63832
															64.4376				128.875			128.875			0.94625				--	4.1544
															38.0397				64.4376			26.3978			0.89938				6.19576	5.28891
															90.8354				64.4376			26.3978			0.95043				5.72369	6.50759
															128.875				64.4376			128.875			0.96107				6.41688	4.79368
															90.8354				38.0397			102.477			0.86652				6.08066	6.00967
															64.4376				115.326			64.4376			NaN				4.15876	4.11285
															38.0397				64.4376			64.4376			0.85765				--	5.15836
															128.875				38.0397			64.4376			0.4237				5.39176	3.29522
															38.0397				128.875			64.4376			0.90787				6.18232	6.28561
															128.875				64.4376			38.0397			NaN				--	4.31753
															26.3978				90.8354			64.4376			0.81833				3.2465	--
															26.3978				48.2423			38.0397			0.80679				--	6.87037
															128.875				38.0397			64.4376			0.92634				2.29412	4.83702
															102.477				26.3978			38.0397			0.90619				5.43184	5.05475
															64.4376				108.776			64.4376			0.92569				3.54771	5.7114
															64.4376				128.875			38.0397			0.90513				2.94999	8.05549
															64.4376				64.4376			64.4376			0.93394				2.94783	3.49362
															64.4376				38.0397			38.0397			0.83009				2.94913	6.52016
															38.0397				26.3978			90.8354			0.78589				2.05042	5.0061
															64.4376				20.0991			128.875			0.68125				2.91933	4.64254
															38.0397				90.8354			90.8354			0.93393				4.00811	8.03505
															64.4376				64.4376			64.4376			0.95285				2.23583	6.60693
															38.0397				38.0397			38.0397			0.93604				7.36204	5.58976
															64.4376				128.875			128.875			0.85958				3.42883	6.9985
															38.0397				90.8354			38.0397			0.76673				2.64226	5.61007
															64.4376				26.3978			128.875			0.6763				2.45276	6.41106
															38.0397				31.2184			26.3978			NaN				4.96727	6.97466
															90.8354				26.3978			26.3978			0.89641				2.99235	4.44204
															128.875				64.4376			128.875			NaN				4.42945	7.28988
															90.8354				26.3978			102.477			0.88033				4.55769	5.99655
															64.4376				64.4376			64.4376			0.86211				4.85372	5.04727
															38.0397				38.0397			64.4376			0.72908				3.86646	6.09717
															128.875				64.4376			64.4376			0.95582				3.53269	4.53391
															38.0397				128.875			64.4376			0.81234				3.3814	6.5424
															128.875				64.4376			38.0397			0.866				4.51306	4.86972
															26.3978				38.0397			64.4376			0.61673				4.33007	6.61124
															26.3978				26.3978			38.0397			0.86415				5.70824	6.30698
															128.875				64.4376			64.4376			0.90432				3.44817	5.98468
															102.477				38.0397			38.0397			0.95115				3.65802	5.7115
															64.4376				26.3978			64.4376			0.86421				4.98535	5.03369
															64.4376				128.875			38.0397			0.91563				3.15841	4.95099
															64.4376				90.8354			64.4376			0.92312				5.08806	4.71093
															64.4376				128.875			38.0397			0.95126				4.50753	7.64946
															38.0397				112.68			90.8354			0.95501				3.71499	5.84842
															64.4376				97.6567			128.875			0.62226				3.49584	5.28393
															38.0397				64.4376			90.8354			0.9311				1.96843	6.40836
															64.4376				38.0397			64.4376			0.84459				3.63297	3.76133
															38.0397				26.3978			38.0397			0.94967				4.1165	5.7356
															64.4376				128.875			128.875			0.92504				6.65987	5.70686
															38.0397				64.4376			38.0397			0.92654				5.49534	2.18984
															64.4376				38.0397			128.875			0.90419				3.07447	5.8348
															38.0397				64.4376			26.3978			0.94908				4.61147	5.96058
															90.8354				38.0397			26.3978			0.9012				3.02747	3.30701
															128.875				117.233			128.875			0.8879				5.48173	4.77533
															90.8354				102.477			102.477			0.92636				3.75505	5.80891
															64.4376				64.4376			64.4376			0.78084				3.21599	5.18172
															38.0397				128.875			64.4376			0.93298				4.66664	6.04663
															128.875				108.776			64.4376			0.83768				7.01395	5.8399
															38.0397				64.4376			64.4376			0.89449				5.10916	4.59825
															128.875				38.0397			38.0397			0.91958				4.64225	5.43557
															26.3978				26.3978						0.93062				1.90008	5.87148
															26.3978				20.0991						0.94333				4.23655	3.59755
															128.875				16.1952						0.8973				5.72062	4.03209
															102.477				13.5495						0.86521				2.78243	5.0439
															64.4376				128.875						0.66691				7.4357	2.54165
															64.4376				64.4376						0.91225				5.56662	2.95929
															64.4376				90.8354						0.87127				3.7586	5.43795
															64.4376				48.2423						0.91786				4.02067	4.61148
															38.0397				38.0397						0.93384				5.72455	3.80146
															64.4376				31.2184						0.94341				5.56041	4.34587
															38.0397				128.875						0.87892				4.84296	4.64182
																			128.875						0.92712				3.42231	3.21911
																			64.4376						0.84362				4.42431	3.81624
																			38.0397						0.90627				3.46206	3.19115
																			26.3978						0.89542				4.39362	2.65639
																			20.0991						0.91468				4.46182	4.38619
																			90.8354						0.95404				3.4599	3.36194
																			64.4376						0.92159				3.04958	3.93624
																			38.0397						0.82503				6.17354	4.3163
																			128.875						0.93052				--	2.48927
																			90.8354						0.83642				2.73148	3.68101
																			26.3978						0.89386				6.87966	2.4643
																			31.2184						0.91543				2.62913	3.02416
																			26.3978						0.94537				2.61062	2.72092
																			64.4376						0.78623				3.49794	2.7426
																			26.3978						0.79606				4.47667	5.87154
																			64.4376						0.93686				4.32176	3.37305
																			38.0397						0.93703				5.84031	4.00174
																			64.4376						0.93339				3.24662	5.82345
																			128.875						0.80646				2.52989	4.45646
																			64.4376						0.95206				5.56951	3.93349
																			38.0397						0.81658				5.3996	4.00855
																			26.3978						0.9502				4.875	3.17101
																			64.4376						0.93295				5.4097	3.08286
																			38.0397						0.94832				4.13474	4.28961
																			64.4376						0.9343				3.13128	3.53059
																			128.875						0.93785				3.20803	2.903
																			90.8354						0.92045				4.27463	4.32934
																			128.875						0.96279				5.76277	4.73579
																			112.68						0.9245				3.92928	4.94315
																			97.6567						0.9226				3.72705	3.53852
																			128.875						0.83934				4.47947	4.26457
																			128.875						0.91513				4.20159	5.60377
																			112.68						0.9209				5.39719	4.24926
																			128.875						0.93596				2.25281	4.46345
																			64.4376						0.75663				3.08606	4.80358
																			38.0397						0.92338				5.29766	4.1596
																			64.4376						0.95372				4.05743	5.11778
																			38.0397						0.94127				6.44452	3.64036
																			117.233						0.86357				4.86245	3.24872
																			102.477						0.83151				2.0554	2.14483
																			80.6328						0.83871				4.7865	2.1353
																			128.875						0.93308				5.07583	5.19341
																			108.776						0.81577				3.91519	4.44005
																			64.4376						0.93876				3.11075	3.33672
																			38.0397						0.95148				4.25236	4.3263
																			26.3978						0.89353				3.67057	3.41214
																			20.0991						NaN				5.60493	5.49798
																			16.1952						0.61349				5.92864	2.59846
																			13.5495						0.92266				5.61736	4.29122
																			128.875						NaN				3.46157	4.43798
																			64.4376						0.67923				3.57368	4.5314
																			90.8354						NaN				3.99373	2.56391
																			48.2423						NaN				4.0006	3.48633
																			38.0397						0.97209				3.44398	5.10899
																			31.2184						0.48601				4.23721	4.18314
																			102.477						0.84318				4.43831	3.94507
																			128.875						NaN				6.0035	4.75541
																			64.4376						0.78029				3.08316	4.14219
																			38.0397						0.91698				4.7295	2.77122
																			26.3978						0.89776				3.94438	5.54434
																			20.0991						0.60516				5.21897	2.49932
																			90.8354						0.70532				6.59459	4.58734
																			64.4376						NaN				3.43377	2.29211
																			38.0397						0.53833				6.89004	4.24928
																			128.875						0.86522				3.41835	--
																			102.477						0.76465				2.99046	2.36221
																			26.3978						NaN				7.3251	3.21026
																			38.0397						0.84844				3.54326	2.24316
																			26.3978						0.90966				3.7545	3.88066
																			64.4376						0.89769				--	3.27966
																			26.3978						0.66629				4.06996	2.82441
																			64.4376						0.70587				3.90675	2.18606
																			38.0397						0.32068				4.18281	4.59544
																			26.3978						0.91818				3.45858	2.96266
																			128.875						0.92934				6.02763	2.36205
																			64.4376						NaN				5.04954	3.74301
																			38.0397										5.12424	2.72413
																			26.3978						0.53722	0.59673			3.42092	4.13462
																			64.4376						0.61374	0.64988			4.51319	2.23406
																			38.0397						0.89595	0.94974			4.48176	4.90286
																			26.3978						0.86843	0.45028			4.13934	3.28732
																			128.875						0.94502	0.96982			4.44348	4.4353
																			128.875						0.76662	0.8328			4.70327	4.5354
																			115.326						0.7524	0.30033			5.93412	1.96164
																			102.477						0.58067	0.92591			2.9515	3.63612
																			90.8354						0.95178	0.80104			4.98317	7.34018
																			128.875						NaN	0.79339			4.51059	3.59794
																			128.875						0.68344	0.79389			5.12376	2.0727
																			64.4376						0.82349	0.35967			5.08595	2.47258
																			128.875						NaN	0.68215			9.49002	5.46149
																			64.4376						0.7991	NaN			5.45918	3.05433
																			38.0397						0.58617	0.91382			1.89548	3.88434
																			64.4376						0.74723	0.93829			4.37171	4.48973
																			38.0397						0.92003	0.0826			3.3601	4.09282
																			117.233						0.92183	0.6088			2.40081	3.67821
																			102.477						0.8493	0.84244			2.75867	6.23556
																			80.6328						0.78097	0.16103			3.3405	3.28867
																			128.875						0.76401	0.89275			2.90593	5.38052
																			108.776						0.96546	0.87902			4.11194	4.52862
																			64.4376						0.76785	0.8297			4.17169	3.12293
																			38.0397						0.81249	0.86963			5.67891	4.91161
																			26.3978						0.86118	0.45688			5.40546	4.97021
																			20.0991						0.28936	0.90748			6.63123	3.63435
																			16.1952						0.68243	0.58119			5.55872	3.95127
																			13.5495						0.97902	0.95988			2.65512	3.1136
																			128.875						0.97564	0.49325			7.14407	4.93359
																			64.4376						0.9203	0.71969			3.3378	4.12201
																			80.6328						0.55975	0.54795			4.03962	4.27029
																			48.2423						0.96336	0.94444			3.48814	2.46532
																			38.0397						0.65797	0.92883			3.71603	4.87659
																			31.2184						0.65739	0.97486			4.42563	2.8752
																			102.477						NaN	0.41934			4.2036	3.99761
																			128.875						0.93389	0.48487			3.62014	3.68352
																			64.4376						0.77356	0.86368			5.43215	2.58084
																			38.0397						0.5641	0.86194			5.28761	2.55084
																			26.3978						0.98694	0.82818			5.17174	3.19032
																			20.0991						NaN	0.46106			5.35238	2.48087
																			90.8354						0.33476	0.92715			4.61931	3.56498
																			64.4376						0.83975	0.43934			7.1303	4.83704
																			38.0397						0.93634	0.60199			5.10303	3.22417
																			128.875						0.79271	0.66296			5.70674	3.82208
																			128.875						0.95014	0.88866			5.86367	3.05707
																			26.3978						NaN	0.19253			5.14455	3.54546
																			20.0991						0.96918	0.89401			4.98066	5.2054
																			64.4376						0.79141	0.69636			5.19386	2.94936
																			64.4376						0.99047	0.84856			4.6606	2.81925
																			26.3978						0.73497	0.93			4.67059	2.3133
																			64.4376						0.94189	0.94863			5.86497	2.71056
																			38.0397						0.96385	0.8439			5.83072	4.92496
																			26.3978						0.94132	0.9109			3.8873	3.56164
																			128.875						0.7369	0.68161			5.92836	3.66777
																			64.4376						0.62932	0.93109			5.17062	4.04726
																			38.0397						0.90696	0.22836			4.70595	4.542
																			26.3978						0.92639	0.87895			4.10244	2.14022
																			64.4376						0.59605	0.91593			5.49581	2.95453
																			38.0397						0.99145	0.72743			5.39091	2.71478
																			64.4376						0.97345	0.92429			4.27172	3.42274
																			128.875						0.74504	0.94324			2.96656	4.73765
																			102.477						0.92616	0.66503			8.53925	3.39258
																			80.6328						0.48332	0.8794			5.26144	2.47598
																			64.4376						0.96281	0.79839			5.37532	2.96405
																			52.7957						0.97647	0.57477			7.2537	1.9136
																			128.875						0.58851	0.86909			2.66898	3.44779
																			128.875						0.69694	0.51855			3.33516	5.34325
																			90.8354						0.69519	0.95157			6.05594	2.46603
																			128.875						0.76373	0.76882			6.36576	2.63514
																			64.4376						0.79708	0.89118			5.82769	4.27852
																			38.0397						0.94097	0.85266			9.314	2.85584
																			64.4376						0.97155	0.59754			3.7426	3.18693
																			38.0397						0.51361	0.56281			3.86943	3.0021
																			64.4376						0.92192	0.97288			7.07887	5.6769
																			38.0397						0.95304	0.2032			6.41193	2.70977
																			26.3978						0.95262	0.36431			4.00589	3.41096
																			128.875						NaN	NaN			6.75535	3.20001
																			102.477						0.89297	0.94121			6.79473	2.64226
																			64.4376						0.85865	0.73938			6.59989	3.17629
																			38.0397						0.82577	0.57899			5.59683	4.50882
																			64.4376						0.95365	0.50111			6.64178	3.58526
																			115.326						NaN	0.91338			5.39759	4.66125
																			90.8354						0.90329	0.81531			3.97784	3.10938
																			64.4376						0.87828	NaN			4.91097	3.34241
																			128.875						0.94525	0.84607			5.93528	2.9417
																			64.4376						0.4512	0.86706			4.54639	2.19085
																			64.4376						0.54808	0.86716			8.68996	4.71137
																			38.0397						0.96472	0.84851			5.49862	2.89448
																			31.2184						0.78918	0.91351			5.67978	5.62057
																			26.3978						0.91868	0.96583			4.62839	4.85091
																			102.477						0.91117	0.93485			5.63586	2.55111
																			128.875						0.98309	0.7263			4.36843	5.6627
																			64.4376						0.94443	0.93252			5.80048	3.99233
																			38.0397						0.94341	0.86179			5.52716	2.57997
																			26.3978						0.6672	0.51309			3.49311	6.35632
																			20.0991						0.84532	0.56072			4.14213	4.45228
																			90.8354						0.69173	0.28941			7.25708	3.36561
																			64.4376						NaN	0.95597			5.75848	4.09552
																			38.0397						0.59443	0.67154			5.6664	4.82018
																			128.875						0.65643	0.51537			4.68891	4.57408
																			64.4376						0.95917	0.74329			8.81548	3.89632
																			26.3978						0.19546	0.81022			4.54461	2.7982
																			20.0991						0.98454	0.84527			5.23451	7.1853
																			64.4376						0.52824	0.86338			7.54889	4.09158
																			64.4376						0.74985	0.69677			6.63194	3.31899
																			26.3978						0.89682	0.93054			3.74426	2.12689
																			64.4376						0.76564	0.56641			5.63531	2.55533
																			38.0397						0.95752	0.9326			5.937	4.61262
																			26.3978						0.88378	0.93869			5.82873	3.03832
																			128.875						0.79672	0.22101			5.14641	4.60155
																			64.4376						0.79807	0.88637			6.19113	2.45842
																			38.0397						0.84513	0.18703			5.94549	3.5992
																			26.3978						0.86653	NaN			6.41603	3.6209
																			64.4376						0.58547	0.65422			9.08387	7.62875
																			38.0397						0.73036	0.76847			8.57351	2.54754
																			64.4376						0.84504	0.96871			5.27504	3.82096
																			128.875						0.85303	0.89572			4.97026	2.44922
																			102.477						0.82616	0.69812			8.2954	4.46131
																			80.6328						0.62274	0.5984			5.79354	3.79254
																			64.4376						0.97293	0.70824			4.92738	2.99956
																			52.7957						0.96293	0.80523			4.61343	4.02464
																			128.875						0.82531	0.84233			5.32626	4.45204
																			128.875						0.77388	0.89786			1.42497	3.83759
																			90.8354						NaN	0.93859			6.92948	2.94513
																			128.875						0.56312	0.87177			6.86956	4.05661
																			64.4376						0.60253	0.92113			6.38641	3.63397
																			64.4376						0.92925	0.44941			6.01941	4.0463
																			38.0397						0.90518	0.33697			7.1498	4.13125
																			26.3978						0.29615	0.93122			5.27616	4.70779
																			64.4376						0.86173	0.54103			6.42029	7.33809
																			38.0397						0.72784	0.73414			3.9278	3.48356
																			26.3978						0.90428	0.87019			6.63818	5.17971
																			128.875						0.86248	0.7011			5.58238	3.25683
																			90.8354						0.93728	0.91815			5.54052	3.73037
																			64.4376						0.93591	0.89805			5.7829	4.09214
																			38.0397						0.82307	0.94192			4.55564	4.49623
																			64.4376						0.7219	0.94601			5.43192	4.8331
																			112.68						0.6412	0.87415			6.69067	5.3621
																			64.4376						0.841	0.92017			1.80135	2.91936
																			38.0397						0.8855	0.79595			3.49509	3.51007
																			128.875						0.72597	0.94552			--	4.90997
																			64.4376						0.59544	0.86112			2.42139	5.80399
																			38.0397						0.97933	0.91636			--	2.63155
																			20.0991						0.98515	0.94655			8.53842	2.24613
																			64.4376						0.52454	0.86289			3.74852	5.49459
																			128.875						0.95374	0.86543			7.25807	3.14563
																			102.477						0.84333	0.87741			--	3.71934
																			128.875						0.87937	0.93244			6.79791	3.8671
																			64.4376						0.57135	0.81668			5.1502	3.58626
																			38.0397						0.90179	0.74389			4.63007	2.39468
																			26.3978						0.5395	0.88193			3.33397	3.36435
																			20.0991						0.83254	0.88631			4.44442	3.46294
																			16.1952						0.89719	0.48628			5.55741	2.50551
																			64.4376						0.83122	NaN			5.20014	4.38295
																			38.0397						0.77028	0.80504			6.8555	4.51094
																			128.875						0.9342	0.77907			6.59354	2.15899
																			64.4376						0.97384	0.73212			6.14357	3.26383
																			26.3978						0.60626	0.24514			6.05461	4.51534
																			20.0991						0.88532	0.7037			6.44682	5.49732
																			64.4376						NaN	0.46883			6.85779	2.7401
																			64.4376						0.90096	0.58926			8.74783	4.51018
																			26.3978						NaN	0.95931			5.71862	6.96697
																			64.4376						0.90098	0.75169			6.89077	2.50067
																			38.0397						0.6667	0.83745			6.18578	3.61895
																			26.3978						0.94093	0.54219			8.34842	2.94859
																			128.875						0.94691	0.69199			5.54121	3.24446
																			64.4376						0.68116	0.56805			6.50105	5.2556
																			38.0397						0.86795	0.26815			5.38187	4.80631
																			26.3978						0.86703	0.83826			5.70705	3.39837
																			64.4376						0.99002	0.84958			7.08374	3.0962
																			64.4376						0.9161	NaN			6.84435	2.18502
																			64.4376						0.97466	0.76271			7.47558	2.904
																			128.875						NaN	0.95044			7.96067	5.8644
																			102.477						0.97191	0.3046			7.76246	3.75609
																			80.6328						0.77223	0.531			5.84606	3.91749
																			64.4376						0.56186	0.93454			8.71886	2.16308
																			52.7957						0.71134	0.84162			5.78792	2.07976
																			128.875						0.93487	0.81462			7.05414	6.28659
																			128.875						0.70976	0.95021			8.29495	3.84164
																			90.8354						0.93517	0.71904			7.96731	3.60183
																			128.875						0.27248	0.59526			5.30983	3.00868
																			64.4376						0.94919	0.6529			7.12141	3.30144
																			64.4376						0.71205	NaN			4.25501	3.7038
																			64.4376						0.50073	0.11092			6.67592	5.09494
																			38.0397						0.91254	0.89929			7.91191	2.58649
																			64.4376						NaN	0.67078			6.29325	3.39226
																			38.0397						0.68674	0.85329			6.41548	3.58642
																			26.3978						0.93523	0.68893			5.71279	2.39969
																			128.875						0.94142	0.60143			8.21586	7.41591
																			90.8354						0.68948	0.75503			9.67444	4.32602
																			64.4376						0.9791	0.9276			10.6902	5.09439
																			38.0397						0.46313	0.87016			6.90379	2.50483
																			64.4376						0.43678	0.88982			7.38942	4.24665
																			112.68						0.66937	0.87643			9.8664	8.19278
																			64.4376						NaN	0.62232			6.86987	5.58955
																			38.0397						0.78852	0.86337			7.99794	4.13304
																			128.875						NaN	0.88562			6.30819	4.69445
																			64.4376						NaN	0.76323			4.4195	5.30497
																			38.0397						0.86176	0.8696			5.96307	2.49325
																			20.0991						0.79991	0.76194			6.35994	4.16152
																			64.4376						0.90697	0.53422			6.57207	5.8555
																			128.875						0.94081	0.92888			9.73784	3.77766
																			102.477						0.80332	0.80604			6.19998	2.75126
																			128.875						0.92678	0.75578			7.17653	3.29725
																			64.4376						0.87614	0.68757			6.72444	4.20692
																			38.0397						0.81946	0.74398			7.33224	3.80384
																			26.3978						0.96714	0.47561			7.91996	3.29377
																			20.0991						0.85647	0.9788			7.05279	4.87444
																			16.1952						0.39687	0.65406			9.55926	3.09383
																			64.4376						0.90807	0.83798			6.95271	3.06412
																			38.0397						0.74751	0.93565			6.55703	3.61935
																			128.875						0.48301	0.78639			6.6637	3.34699
																			64.4376						0.80141	0.78895			5.02719	4.55615
																			26.3978						0.9532	0.83118			5.46949	3.53478
																			20.0991						0.25905	0.96334			5.50508	3.58658
																			64.4376						0.59801	0.91881			7.64758	6.23943
																			64.4376						0.87816	0.91038			6.08461	3.92317
																			26.3978						NaN	0.93089			3.49939	2.56392
																			64.4376						0.91699	0.88323			5.96083	4.61288
																			38.0397						0.925	0.78048			5.65517	4.73226
																			26.3978						0.87164	0.85305			5.02586	6.12397
																			128.875						0.95254	NaN			6.22145	4.62171
																			64.4376						0.87761	0.67109			5.59085	5.11158
																			38.0397						0.34005	0.93051			6.4328	3.7412
																			26.3978						0.15972	0.97062			5.41175	3.36933
																			52.7957						0.4379	0.74676			4.23518	8.85926
																			64.4376						0.92461	0.34516			6.84846	3.46906
																			64.4376						0.88757	0.33604			9.01936	6.11808
																			128.875						0.98808	0.85073			7.32791	3.66179
																			102.477						0.6444	0.95633			5.22672	4.82437
																			80.6328						0.93407	0.43665			5.98668	5.51133
																			64.4376						NaN	NaN			6.15752	4.33718
																			52.7957						0.72665	0.60901			7.04989	4.04947
																			128.875						0.95918	0.69923			6.80107	3.83111
																			128.875						0.8195	0.9259			5.89118	3.81052
																			90.8354						NaN	0.68225			3.1689	3.12399
																			128.875						0.7959	0.81152			6.59826	2.62471
																			64.4376						0.94574	0.58344			5.24812	3.63481
																			64.4376						NaN	0.53996			5.82535	5.93709
																			38.0397						0.26053	0.61657			5.64862	3.14094
																			26.3978						0.61173	0.92648			6.92255	2.41783
																			64.4376						0.59509	0.65647			8.44961	7.09904
																			38.0397						0.51417	0.70799			6.10353	2.95814
																			26.3978						0.96612	0.84544			7.56937	3.62331
																			128.875						0.91134	0.81836			4.30261	2.75175
																			90.8354						0.52883	0.37331			7.38848	5.83327
																			64.4376						0.65635	0.48667			5.19757	3.54468
																			38.0397						0.99249	0.39294			7.75984	5.49297
																			64.4376						0.87057	0.64963			5.79136	2.54141
																			64.4376						0.7179	0.65194			8.10926	3.97802
																			38.0397						0.69716	0.68034			7.6163	4.20084
																			64.4376						0.971	0.56845			4.91902	2.65068
																			128.875						0.96832	0.70975			6.75917	2.4605
																			64.4376						0.89328	0.72059			5.03037	2.15309
																			38.0397						0.50746	0.37381			--	4.96492
																			128.875						0.90173	0.20116			6.02639	3.87138
																			64.4376						0.83218	0.90643			6.02163	3.76978
																			112.68						0.92742	0.38517			4.91619	7.64341
																			102.477						0.80232	0.60958			6.41186	3.54399
																			128.875						0.94921	0.61351			6.48835	3.29144
																			64.4376						0.80034	0.93645			6.55735	4.65803
																			38.0397						0.92605	0.79418			5.75963	3.83938
																			26.3978						0.41859	0.30763			6.06264	3.22941
																			20.0991						0.93775	0.93885			6.7671	3.08954
																			16.1952						0.8582	NaN			8.79476	4.54921
																			64.4376						0.5873	0.8693			4.35058	2.54005
																			38.0397						0.95509	0.38772			6.25652	2.93564
																			128.875						0.97632	0.775			4.35776	3.48746
																			64.4376						NaN	0.11913			4.54669	2.53646
																			26.3978						0.94796	0.25444			7.63811	2.91474
																			20.0991						0.87903	0.93234			5.14844	3.98942
																			64.4376						0.73735	0.79058			5.40784	6.35184
																			64.4376						0.84464	0.88644			5.41659	2.91537
																			26.3978						0.815	0.66409			7.25844	2.99608
																			64.4376						0.79583	0.91975			4.18852	4.33495
																			38.0397						0.81323	0.93062			5.51242	2.87021
																			26.3978						0.91574	0.87888			7.3874	2.8553
																			128.875						0.66309	0.85183			4.01501	4.29633
																			64.4376						NaN	0.97715			4.88149	4.71867
																			108.776						0.89263	0.87043			6.89899	3.23112
																			90.8354						0.31765	0.81024			6.42143	5.5397
																			76.0794						0.67849	0.96354			5.78641	5.14423
																			64.4376						0.91402	0.8764			4.90589	3.30251
																			128.875						0.61891	0.71668			4.44144	4.29471
																			128.875						0.85494	0.73107			6.48066	5.1164
																			64.4376						0.37384	0.5983			5.30484	4.93697
																			38.0397						0.80462	0.51881			6.56306	3.39045
																			64.4376						0.70404	0.20243			4.78297	4.08866
																			20.0991						0.76812	0.85401			6.27464	5.75932
																			16.1952						0.93726	0.8865			6.01915	2.5819
																			13.5495						0.72574	0.7185			5.99485	4.2511
																			11.6419						0.80055	0.78141			5.71764	4.67261
																			128.875						0.77258	0.81444			6.34772	3.31448
																			64.4376						0.83897	0.77804			4.56282	4.74045
																			64.4376						0.91081	0.96157			5.65599	4.19191
																			64.4376						0.91768	0.88427			6.15336	7.01186
																			38.0397						0.92618	0.76023			5.3241	3.86279
																			64.4376						0.30709	0.77241			5.2376	2.70981
																			38.0397						NaN	0.91252			5.21921	4.95657
																			26.3978						0.74298	0.8995			7.56218	3.64643
																			128.875						NaN	0.66208			4.89322	4.16799
																			90.8354						0.90425	0.7891			5.56544	4.92838
																			64.4376						0.42689	0.80154			8.16549	4.59017
																			38.0397						0.1917	0.72511			5.69009	3.54707
																			64.4376						0.84289	0.77493			4.96211	2.98723
																			64.4376						0.97317	0.15601			4.15874	5.41294
																			38.0397						0.94003	0.87964			3.8946	4.07235
																			64.4376						0.5685	0.75157			5.69881	3.13872
																			128.875						0.88998	0.82011			3.95537	3.56371
																			64.4376						0.63769	0.78756			5.84012	6.19122
																			38.0397						0.95924	0.68755			5.92552	5.61011
																			128.875						0.90235	0.85948			5.44062	4.59
																			108.776						0.64975	0.87621			6.01166	5.55413
																			90.8354						0.18601	0.88236			4.12705	4.87457
																			102.477						0.87829	0.55152			5.94105	1.92054
																			128.875						0.84464	0.74932			5.64312	4.47816
																			102.477						0.53502	0.66188			4.62804	5.35341
																			64.4376						0.87395	0.61293			4.24611	3.43919
																			26.3978						0.38104	0.80179			5.55293	3.77258
																			26.3978						0.87171	0.65331			4.08343	3.52701
																			20.0991						0.89981	0.93048			--	2.25928
																			64.4376						0.71597	0.59633			4.56628	4.68136
																			38.0397						0.63094	0.57091			5.46832	4.56635
																			128.875						0.67503	0.28171			3.09424	3.99689
																			64.4376						0.22707	0.30069			5.11977	3.82921
																			26.3978						0.89025	0.26449			7.24535	5.00187
																			20.0991						0.77024	0.61248			3.45931	3.20781
																			64.4376						0.90736	0.80134			4.24386	4.81516
																			64.4376						0.78027	0.82072			5.26549	5.43586
																			26.3978						0.87938	0.78251			4.76821	4.92889
																			64.4376						0.95405	0.93553			5.34649	3.72925
																			38.0397						0.69892	0.88709			5.74613	4.6491
																			26.3978						0.77645	0.76507			4.66694	6.44695
																			128.875						0.84374	0.37474			3.73627	6.8986
																			64.4376						0.91712	0.90137			7.22419	3.67879
																			108.776						0.72375	0.67204			4.65871	3.64972
																			90.8354						0.89102	0.93062			4.62338	6.51947
																			76.0794						0.834	0.90682			5.7824	--
																			64.4376						0.97511	0.40199			4.71567	2.67759
																			38.0397						0.90829	0.97538			5.55182	6.42075
																			128.875						0.35357	0.7131			6.00998
																			64.4376						0.92368	0.70367			7.13708
																			38.0397						0.83496	0.4042			5.68958
																			64.4376						0.88739	0.90835			4.95176
																			20.0991						0.56419	0.85988			6.51408
																			148.974						0.84669	0.93318			5.03422
																			128.875						0.97707	0.84821			4.94123
																			64.4376						0.5791	0.54412			3.4721
																			128.875						0.76296	0.85436			7.13332
																			64.4376						0.92775	0.64642			8.04894
																			64.4376						0.67632	0.56235			3.08489
																			38.0397						0.64468	0.91949			6.03335
																			26.3978						0.95365	0.76593			3.46385
																			64.4376						0.56343	0.46926			3.78899
																			38.0397						0.6498	0.81837			4.31213
																			26.3978						0.88981	0.61552			4.84828
																			128.875						0.98763	0.67758			7.50015
[truncated: 1,447 more rows]

## Sheet: Fig. 2
Figure 2a	Normalized General Polarization				Figure 2g	pERM signal size (µm^2)/Cell			Figure 2i	Cell area (µm^2)			Figure 2j	Average FA area (µm^2)/Cell			Figure 2k	Ʃ FA area (µm^2)/Cell			Figure 2l	# FA /Cell			Figure 2a	two-tailed, Paired sample t test
	Initial Red	15 min Far-Red	n=3			Red	Far-red	n=3		Red	Far-red	n=3		Red	Far-red	n=3		Red	Far-red	n=3		Far-Red	Red	n=3			N	Mean	SD	SEM	Median
Mean	1	2.17383			Mean	22.288	17.3159		Mean	2399.13	2464.32		Mean	4.57155	3.15883		Mean	204.213	134.343		Mean	50.087	41.9104		Initial Far-Red		8	1	0	0	1
Std	0	0.983948			Std	11.7834	9.65556		Std	908.44	937.001		Std	2.87798	1.55836		Std	100.801	87.1872		Std	20.9739	16.301		15 min Red		8	1.83346	0.96398	0.34082	1.60707
	1	2.00347				16.385	15.411			1055.65	1417.99			1.906	1.649			275.981	55.3145			34	25			Difference	8	-0.83346	0.96398	0.34082	-0.60707
	1	2.02963				6.373	29.537			1507.41	2305.46			1.559	2.2			298.201	201.759			56	61			Overall	16	1.41673	0.7867	0.19668	1.01581
	1	1.69487				13.869	9.067			1671.42	2930.06			1.935	2.317			257.34	206.435			33	72
	1	4.02776				15.452	12.408			842.038	2004.04			2.424	4.075			240.546	202.971			53	52			t Statistic	DF	Prob>|t|
	1	1.11341				21.178	13.746			2212.26	3213.94			5.746	2.911			322.498	144.192			72	51			-2.44546	7	0.0444
	1	1.03163				23.588	13.479			3243.79	1891.36			1.551	2.291			401.621	89.3369			81	32
	1	1.24764				32.732	11.663			3499.05	4633.37			2.446	1.229			193.683	88.5862			37	22		Figure 2b	two-tailed, Paired sample t test
	1	1.51926				18.391	34.077			3679.16	4057.89			2.439	1.419			281.175	201.532			37	47				N	Mean	SD	SEM	Median
						42.456	10.864			2592.43	2350.8			3.471	1.972			297.105	169.443			38	53		Initial Red		8	1	0	0	1
Figure 2b	Normalized General Polarization					34.59	12.674			1520.23	2031.68			2.319	1.423			356.086	113.521			46	19		15 mins far-red		8	0.76842	0.13309	0.04705	0.79881
	Initial Far-Red	15 min Red	n=3			26.73	16.933			2186.19	3591.65			2.693	1.879			268.363	71.3909			26	27			Difference	8	0.23158	0.13309	0.04705	0.20119
Mean	1	0.7164				40.031	34.748			1905.88	5091.97			1.921	4.052			209.958	184.335			54	42			Overall	16	0.88421	0.15022	0.03756	0.95141
Std	0	0.125082				40.846	9.303			2107.51	2434.61			4.767	4.018			300.914	161.421			38	47
	1	0.71287				29.38	20.864			1473.01	1724.71			1.138	2.508			261.957	143.012			45	37			t Statistic	DF	Prob>|t|
	1	0.88596				50.902	21.733			2836.7	1609.69			1.878	6.234			390.714	124.544			35	31			4.92154	7	0.00171
	1	0.60549				38.903	31.033			1660.34	1646.8			2.619	1.823			411.836	141.28			64	34
	1	0.55534				14.935	38.811			1580.22	1645.44			1.384	2.083			313.841	188.258			40	62		Figure 2d	two-tailed, Two sample t test
	1	0.82234				14.987	28.525			3041.9	1056.03			2.951	2.526			193.569	96.7834			45	37				N	Mean	SD	SEM	Median
	1	0.90282				24.988	19.214			2148.36	5488.66			3.396	3.758			211.516	263.746			42	59		Red		19	26.8109	3.23712	0.74265	26.7695
	1	0.88726				17.036	10.456			1508.76	1523.45			4.229	3.248			437.461	447.503			51	52		Far-Red		19	22.3664	2.81629	0.6461	22.2663
	1	0.77528				14.236	28.274			2101.36	1398.54			1.232	1.839			320.074	440.693			46	49			Difference	19	-4.44447		0.98436	-4.40223
						12.293	5.482			3207.66	1993.17			5.425	2.474			322.671	172.445			92	59			Overall	38	24.5887	3.74543	0.60759	24.6497
						5.695	9.256			2491.68	1349.33			15.766	3.462			294.508	141.337			73	25
Figure 2d	Static tether force (pN)					13.997	6.358			2237.18	1143.28			1.681	1.023			369.879	133.489			51	35			t Statistic	DF	Prob>|t|
	Red	Far-red	n=3			12.533	16.439			2357.72	2806.21			1.826	1.136			161.825	103.536			35	21		Equal Variance Assumed	-4.51507	36	6.54238e-05
Mean	26.8109	22.3664				11.492	3.721			1822.91	2712.46			3.081	3.423			325.845	336.406			60	62
Std	3.15078	2.74117				16.562	12.399			1689.64	3096.03			2.745	3.559			334.733	323.883			39	87
	24.6242	22.1112				13.505	8.37			2504.03	3258.31			3.453	1.259			208.746	70.923			33	43		Figure 2g	two-tailed, two-sample, Mann-whitney test
	29.5523	22.9799								1768.78	3019.18			4.014	3.196			261.957	127.585			61	58			N	Min	Q1	Median	Q3	Max
	20.2099	22.3846								2351.74	4596.09			2.739	2.004			38.126	113.526			20	49		Far-Red	31	0.651	4.255	13.22	23.179	78.159
	24.6752	20.311								3864.07	3189.44			1.872	2.501			49.888	81.494			32	20		Red	31	0.075	12.124	18.08	42.13	110.692
	22.4747	16.946								2948.96	3526.56			1.627	1.68			44.496	133.913			23	46
	26.3547	22.7029								2142.12	2668.72			1.929	2.248			104.231	100.818			43	44			N	Mean Rank	Sum Rank
	31.8415	24.8021								1992.07	1943.96			1.988	4.398			103.423	30.713			18	25		Far-Red	31	26.7742	830
	29.4043	21.1182								3463.34	2009.46			4.589	2.787			40.316	51.068			26	36		Red	31	36.2258	1123
	29.1067	22.0793								1044.42	2572.22			4.082	2.166			163.903	55.205			67	28
	29.1374	25.4149								1875.75	1506.62			11.705	2.096			148.77	81.133			61	57			U	Z	Asymp. Prob>|U|
	25.1861	24.4081								1431.35	3436.48			3.557	1.677			256.83	101.456			74	54			334	-2.05547	0.03983
	25.5834	22.2663								1716.8	2305.61			1.813	0.717			176.271	158.043			76	39
	22.3178	28.5508								1968.62	2577.2			1.612	2.285			99.648	216.97			37	54		Figure 2i	two-tailed, two-sample, Mann-whitney test
	30.0801	25.6778								2775.38	2515.72			8.11682	2.21287			122.959	40.136			64	16			N	Min	Q1	Median	Q3	Max
	24.8132	18.2606								4858.62	2521.78			5.32482	3.30679			200.21	249.375			42	40		Red	69	737.181	1733.92	2212.26	3075.17	4858.62
	31.9004	21.2498								2660.63	2058.24			7.79866	2.86707			18.207	30.99			16	17		Far-red	67	704.287	1767.56	2305.61	3019.18	5488.66
	27.6355	24.4321								2481.64	2045.22			4.53834	3.9038			153.96	87.471			82	42
	27.7405	18.9129								3441.27	2118.67			4.47936	2.82775			99.51	70.721			38	28			N	Mean Rank	Sum Rank
	26.7695	20.354								1966.67	3421.74			4.95839	2.792			26.289	82.685			19	22		Red	69	67.5507	4661
										2340.19	3200.57			5.23545	4.02713			141.666	181.897			48	56		Far-red	67	69.4776	4655
										1793.4	1676.47			7.59846	4.2881			135.838	80.92			40	44
										1823.29	1767.56			7.81832	3.19775			118.407	108.857			28	44			U	Z	Asymp. Prob>|U|
										1785.41	2159.89			7.74146	5.97545			83.791	211.153			68	61			2246	-0.28293	0.77723
										1751.04	2543.11			10.3225	2.64364			222.437	37.86			41	37
										3744.13	2109.01			3.88771	4.3882			220.725	42.029			14	37		Figure 2j	two-tailed, two-sample, Mann-whitney test
										2053.42	2096.08			7.91842	3.4337			147.887	174.548			88	51			N	Min	Q1	Median	Q3	Max
										2566.29	1959.07			5.82173	3.86447			182.588	153.056			100	43		Red	69	1.138	2.1535	4.03428	6.07376	15.766
										1499.6	1626.58			11.1626	4.01819			194.116	16.367			63	13		Far-red	67	0.717	2.096	2.86707	4.018	8.99446
										3108.44	2433.66			6.43483	4.15583			131.743	79.91			48	25
										1098.97	1695.3			7.84513	3.03688			189.916	112.239			55	56			N	Mean Rank	Sum Rank
										737.181	2659.57			4.3024	2.61504			128.447	115.058			32	46		Red	69	77.7246	5363
										4339.59	704.287			5.03525	4.47042			298.497	78.974			109	47		Far-red	67	59	3953
										3428.31	1511.08			8.57799	8.60658			146.037	150.62			78	67
										2474.19	1819.82			6.95855	8.99446			102.498	105.561			63	24			U	Z	Asymp. Prob>|U|
										3676.91	3303.98			3.50698	2.92249			163.999	217.353			85	78			2948	2.76838	0.00563
										2480.46	3429.55			4.03428	5.65371			111.325	86.641			56	40
										1403.41	1908.15			7.2517	3.81442			234.018	75.443			51	36
										2679.43	2950.09			4.62414	4.92979			167.359	98.967			41	59
										3332.98	2415.47			5.43028	5.42671			210.685	7.891			18	11		Figure 2k	two-tailed, two-sample, Mann-whitney test
										3749.36	2700.38			8.58335	3.72326			163.637	34.276			46	15			N	Min	Q1	Median	Q3	Max
										3555.87				6.3258				139.592				77			Red	69	18.207	130.095	193.683	287.842	437.461
										4681.36				4.29525				83.844				52			Far-red	67	7.891	79.91	113.521	174.548	447.503
																										N	Mean Rank	Sum Rank
																									Red	69	82.9565	5724
																									Far-red	67	53.6119	3592
																										U	Z	Asymp. Prob>|U|
																										1314	-4.33974	1.42649e-05
																									Figure 2l	two-tailed, two-sample, Two sample t-test
																											N	Mean	SD	SEM	Median
																									Red		69	50.087	21.1276	2.54346	46
																									Far-red		67	41.9104	16.4241	2.00652	43
																										Difference		-8.17651		3.25151
																										Overall	136	46.0588	19.3275	1.65732	44
																										t Statistic	DF	Prob>|t|
																									Equal Variance Assumed	-2.51468	134	0.0131

## Sheet: Fig. 3
Figure 3a	Westernblot full blot for EMT Marker							Figure 3g	Yap signal nuclei/cyto													Figure 3d	One-way ANOVA														Figure 3d
									Far-Red	Red													DF	Sum of Squares	Mean Square	F Value	Prob>F										Wound Closure Rate (nm/s)
								Mean	0.4487	0.469033	n=3											Model	5	68.7538	13.7508	226.269	1.36863e-15										Red				Far-Red				Red				Far-Red
								Std	0.0995445	0.0821603												Error	18	1.09389	0.06077											Time (Sec)	1	2	3	4	1	2	3	4	Cyto D 1	Cyto D 2	Cyto D 3	Cyto D 4	Cyto D 1
									0.4026	0.389												Total	23	69.8477												600	6.72085	11.6866	14.6763	2.99292	2.42983	15.3761	4.54942	2.92098	-0.276388	-5.86365	-3.775	-2.4219	0.172445
									0.4385	0.4817																										1200	6.13765	8.68161	6.9446	3.28266	2.10464	4.81628	0.720062	4.19025	0.33431	-4.6199	-2.92997	-2.36384	0.433757
									0.3182	0.3755												Bonferroni														1800	6.09639	7.83627	7.90927	3.64197	3.41715	5.58814	2.3913	4.23909	-0.198012	-3.97143	-2.20131	-1.55826	1.02603
									0.3689	0.4058													MeanDiff	SEM	t Value	Prob	Alpha	Sig	LCL	UCL						2400	6.28444	7.398	6.03074	4.13312	3.42066	6.29978	2.22585	3.95366	0.0243327	-3.28498	-1.72993	-0.755437	1.15858
									0.3757	0.4183												Far-red Control Red Control	-1.25553	0.17432	-7.20264	1.58553e-05	0.05	1	-1.84478	-0.66628						3000	5.9668	7.01067	6.23282	3.88381	3.54776	8.55765	2.67792	4.89394	-0.0533203	-3.02487	-1.43129	-0.546586	1.16776
									0.3939	0.5127												Red Cyto D Red Control	-3.85622	0.17432	-22.1221	2.51668e-13	0.05	1	-4.44547	-3.26697						3600	6.13236	6.66539	6.60452	4.01251	4.39791	8.26566	2.19338	4.40241	0.109894	-2.77005	-0.97701	-0.313371	1.53168
									0.5855	0.4676												Red Cyto D Far-red Control	-2.60069	0.17432	-14.9194	2.11585e-10	0.05	1	-3.18994	-2.01144						4200	6.07172	7.00751	5.1198	4.46278	4.12643	7.75389	3.49998	5.07438	0.468706	-1.90917	-0.651088	0.125593	1.61775
									0.5367	0.515												Far-red Cyto D Red Control	-3.48999	0.17432	-20.0211	1.41874e-12	0.05	1	-4.07924	-2.90074						4800	6.10373	7.00804	6.36072	4.63878	4.13358	7.80841	3.3709	5.19298	0.478058	-1.60705	-0.502225	0.281446	1.67529
									0.6183	0.6557												Far-red Cyto D Far-red Control	-2.23446	0.17432	-12.8185	2.59818e-09	0.05	1	-2.82371	-1.64521						5400	5.97635	6.65946	6.10359	4.64064	4.10611	7.74329	2.67154	4.97692	0.286644	-1.76391	-0.280884	0.264015	2.12973
																						Far-red Cyto D Red Cyto D	0.36622	0.17432	2.10093	0.75	0.05	0	-0.22303	0.95547						6000	5.7811	6.53671	5.78264	4.74273	3.71362	7.55289	3.18131	4.84678	0.300694	-1.41598	-0.106165	0.391994	2.13969
								Figure 3h	Relative gene expression level													Red Jasp1 Red Control	0.81484	0.17432	4.67453	0.00283	0.05	1	0.22559	1.40409						6600	5.76675	6.52981	5.62046	4.80982	4.28402	7.02327	3.39768	5.15697	0.291848	-1.4142	0.051166	0.382278	2.07443
									TEAD1		CTGF											Red Jasp1 Far-red Control	2.07038	0.17432	11.8772	8.93185e-09	0.05	1	1.48113	2.65963						7200	5.60994	6.42599	5.76731	4.92289	4.20757	6.47928	3.18747	4.85505	0.425998	-1.18009	0.196866	0.442969	2.13145
									Far-Red	Red	Far-Red	Red										Red Jasp1 Red Cyto D	4.67106	0.17432	26.7966	8.79937e-15	0.05	1	4.08181	5.26031						7800	5.96962	6.61003	5.70418	4.89227	4.04378	6.05839	3.03099	5.0577	0.633301	-0.905579	0.285848	0.602498	2.12323
								Mean	1.02916	0.939081	1.00812	1.06357	n=3									Red Jasp1 Far-red Cyto D	4.30484	0.17432	24.6957	3.68669e-14	0.05	1	3.71559	4.89409						8400	5.83189	6.42723	5.4341	4.96179	4.01784	6.24607	3.29343	4.87158	0.643701	-0.662197	0.368485	0.657946	2.20218
								std	0.243854	0.382421	0.126182	0.187001										Far-red Jasp1 Red Control	-1.72992	0.17432	-9.92404	1.50624e-07	0.05	1	-2.31917	-1.14067						9000	5.69746	6.37197	5.62662	5.0253	3.92828	6.17571	3.87863	5.12543	0.648166	-0.62498	0.449908	0.631821	2.26527
								2^-(ddCt)	0.740805	0.695521	1.15175	0.813003										Far-red Jasp1 Far-red Control	-0.47438	0.17432	-2.72141	0.21	0.05	0	-1.06363	0.11487						9600	5.65654	6.32165	5.696	4.9235	4.02815	5.77898	4.24964	5.00017	0.560858	-0.554974	0.564941	0.699333	2.12501
									1.33715	0.642677	0.844596	1.11561										Far-red Jasp1 Red Cyto D	2.1263	0.17432	12.198	5.81384e-09	0.05	1	1.53705	2.71555						10200	5.73226	6.21084	5.76814	4.94644	4.21016	5.5925	3.82172	4.74021	0.758078	-0.303536	0.638328	0.792757	2.26185
Figure 3d	Wound close rate (nm/s)								1.00952	1.47905	1.028	1.26211										Far-red Jasp1 Far-red Cyto D	1.76008	0.17432	10.0971	1.15433e-07	0.05	1	1.17083	2.34933						10800	5.65801	6.17714	5.62022	5.1909	4.30443	5.19221	4.13294	4.84073	0.900691	-0.102356	0.67147	0.840609	2.2995
	-		Cyto D		Jasp																	Far-red Jasp1 Red Jasp1	-2.54476	0.17432	-14.5986	3.04158e-10	0.05	1	-3.13401	-1.95551						11400	5.67428	6.0558	5.7853	5.15541	4.42557	5.8213	4.25882	4.61895	0.87006	-0.0544005	0.716687	0.904207	2.23283
	Red	Far-Red	Red	Far-Red	Red	Far-Red				TEAD1		GAPDH			Target	GAPDH	dCt	ddCt	2^-(ddCt)																	12000	5.64763	5.99912	5.80825	5.13101	4.22419	5.43629	4.15008	5.19327	0.908217	-0.0139516	0.746445	0.959752	2.2663
Mean	5.77116	4.65643	1.80074	2.30769	6.5487	3.99701	n=4	Far-red	N=1	34.685	37.371	22.645	22.999		36.028	22.822	13.206	0.432833	0.740805			Figure 3e	One-way ANOVA													12600	5.66023	5.90085	5.82788	5.25401	4.20149	5.33788	4.58588	4.84295	0.987552	0.144875	0.804011	0.94143	2.34603
Std	0.238826	0.123628	0.0648238	0.122626	0.117195	0.411116			N=2	33.74	33.918	21.247	21.703		33.829	21.475	12.354	-0.419167	1.33715				DF	Sum of Squares	Mean Square	F Value	Prob>F									13200	5.70847	5.93703	5.92218	5.34996	4.19549	5.41017	4.72236	4.76105	1.17036	0.398508	0.829896	1.0168	2.3643
	5.74125	4.55843	1.87533	2.24293	6.43905	3.38333			N=3	34.668	34.216	21.737	21.628		34.442	21.6825	12.7595	-0.0136667	1.00952			Model	3	326866	108955	79.4661	2.85354e-50									13800	5.70028	5.84541	5.96339	5.38562	4.49944	5.66814	4.50961	4.57591	1.12	0.37603	0.872481	1.08895	2.37901
	5.44136	4.86386	1.81947	2.29374	6.44258	3.87737								AVERAGE	34.3187	21.9932	12.3255	1.77636e-15	1			Error	5254	7.20371e+06	1371.09											14400	5.82059	5.87466	6.0678	5.56719	4.22165	5.31669	4.35694	4.44131	1.30064	0.567399	0.885212	1.13432	2.4156
	6.11501	4.63721	1.6969	2.18479	6.7213	4.27344																Total	5257	7.53058e+06												15000	5.90466	5.86298	6.16262	5.68122	4.46521	5.1326	4.20504	4.80867	1.42217	0.738518	0.958316	1.25894	2.41613
	5.78701	4.56623	1.81124	2.50932	6.59186	4.45388				TEAD1		GAPDH			Target	GAPDH	dCt	ddCt	2^-(ddCt)																	15600	5.92742	5.79341	6.1383	5.85302	4.56735	5.11682	4.2327	4.79065	1.6162	1.02051	1.02899	1.38021	2.4275
								Red	N=1	34.672	34.783	21.304	21.557		34.7275	21.4305	13.297	0.523833	0.695521			Bonferroni														16200	6.06452	5.80041	6.23132	5.89667	4.61168	5.34789	4.41184	4.71169	1.70586	1.18089	1.09011	1.49899	2.40229
Figure 3e	Corrolation Length (um)								N=2	35.458	34.675	22.075	21.236		35.0665	21.6555	13.411	0.637833	0.642677				MeanDiff	SEM	t Value	Prob	Alpha	Sig	LCL	UCL						16800	5.87487	5.73117	6.19676	5.91085	4.40013	5.22965	4.55283	4.93509	1.69467	1.23006	1.099	1.45626	2.37834
	-		Jasp						N=3	32.69	32.394	20.715	19.952		32.542	20.3335	12.2085	-0.564667	1.47905			Cph1-MDA (Far-Red) Control Cph1-MDA (Red) Control	-16.8145	1.6601	-10.1286	4.09862e-23	0.05	1	-21.1959	-12.433						17400	6.06654	5.72227	6.17518	6.04176	4.63759	5.60332	4.49765	5.22026	1.78908	1.41611	1.23468	1.58588	2.39642
	Red	Far-Red	Red	Far-Red										AVERAGE	34.112	21.1398	12.9722	0.199	0.871154			Cph1-MDA (Red) Jasp Cph1-MDA (Red) Control	8.36058	2.10843	3.96531	0.000445648	0.05	1	2.79589	13.9253						18000	6.05159	5.67921	6.20367	6.05666	4.46504	5.45132	4.64136	5.17993	1.85236	1.55271	1.34458	1.60056	2.38279
Mean	136.311	60.3888	117.251	100.345	n=4																	Cph1-MDA (Red) Jasp Cph1-MDA (Far-Red) Control	25.175	1.85884	13.5434	2.52788e-40	0.05	1	20.2691	30.081						18600	6.03508	5.64	6.38017	6.08245	4.52193	5.54181	4.94876	5.06756	1.88611	1.60451	1.36599	1.61341	2.4876
Std	7.49478	19.9399	11.8356	24.8946						CTGF		GAPDH			Target	GAPDH	dCt	ddCt	2^-(ddCt)			Cph1-MDA (Far-Red) Jasp Cph1-MDA (Red) Control	-11.2875	1.56045	-7.2335	3.23033e-12	0.05	1	-15.4059	-7.16907						19200	6.03425	5.5919	6.33522	6.10254	4.70209	5.19658	4.73497	4.80997	1.94123	1.71502	1.44815	1.69201	2.47912
	128.875	90.8354	128.875	128.875				Far-red	N=1	23.527	23.631	22.645	22.999		23.579	22.822	0.757	-0.259333	1.19693			Cph1-MDA (Far-Red) Jasp Cph1-MDA (Far-Red) Control	5.52696	1.20199	4.59816	2.61744e-05	0.05	1	2.35459	8.69933						19800	6.01233	5.55623	6.19222	6.04683	4.76392	5.22544	4.68891	4.9122	1.90608	1.72894	1.50826	1.71123	2.44878
	142.425	64.4376	108.776	117.233					N=2	23.071	23.077	21.247	21.703		23.074	21.475	1.599	0.582667	0.667728			Cph1-MDA (Far-Red) Jasp Cph1-MDA (Red) Jasp	-19.6481	1.7704	-11.0981	1.58347e-27	0.05	1	-24.3206	-14.9755						20400	5.94865	5.47083	6.1486	6.16298	4.67961	5.10039	4.44133	5.12829	1.96213	1.87209	1.57668	1.79201	2.26481
	128.875	48.2423	128.875	90.8354					N=3	22.599	22.152	21.737	21.628		22.3755	21.6825	0.693	-0.323333	1.25122																	21000	5.98715	5.48603	6.18094	6.1122	4.58249	5.03134	4.79772	5.11984	1.95651	1.87514	1.57192	1.77558	2.25245
	145.07	38.0397	102.477	64.4376										AVERAGE	23.0095	21.9932	1.01633	0	1			Figure 3g	Two-tailed, Two sample t-test													21600	5.97923	5.41904	6.03677	6.06358	4.50016	4.99578	4.43121	5.05446	1.94013	1.91232	1.62632	1.84225	2.27295
	128.875	38.0397	128.875	48.2423																				N	Mean	SD	SEM	Median								22200	5.93986	5.46604	6.21223	6.09612	4.42956	5.11194	4.75324	4.94108	1.9612	1.89713	1.62995	1.8087	2.23382
	128.875	26.3978	128.875	128.875						CTGF		GAPDH			Target	GAPDH	dCt	ddCt	2^-(ddCt)			Far-Red		9	0.4487	0.10558	0.03519	0.4026								22800	5.95888	5.44756	6.24298	6.05997	4.57179	5.23658	4.68886	4.86643	1.95337	1.9002	1.65526	1.81283	2.27577
	64.4376	20.0991	90.8354	64.4376				Red	N=1	22.641	22.106	21.304	21.557		29.718	21.4305	8.2875	-0.417	1.33515			Red		9	0.46903	0.08714	0.02905	0.4676								23400	6.00138	5.45952	6.14765	6.0935	4.72234	5.21501	4.54743	4.9215	1.93825	1.97559	1.70903	1.83375	2.28657
	166.915	128.875	128.875	38.0397					N=2	22.687	22.516	22.075	21.236		30.1545	21.6555	8.499	-0.2055	1.15309				Difference	9	-0.02033		0.04563	-0.0374								24000	5.94228	5.45565	6.20469	6.03854	4.56504	5.37697	4.66383	4.53917	1.95876	1.93798	1.69645	1.788	2.25922
	128.875	38.0397	90.8354	26.3978					N=3	22.063	21.299	20.715	19.952		28.4195	20.3335	8.086	-0.6185	1.53528				Overall	18	0.45887	0.09449	0.02227	0.4284								24600	5.97952	5.40944	6.21355	5.98982	4.60038	5.2936	4.7211	4.63281	1.93156	1.9579	1.69753	1.83463	2.24504
	166.915	26.3978	128.875	20.0991										AVERAGE	22.2187	21.1398	1.07883	0.0625	0.957603																	25200	5.91014	5.41068	6.2872	5.97819	4.68351	5.36357	4.5347	4.57685	1.96117	1.94532	1.72918	1.83657	2.21244
	128.875	20.0991	64.4376	128.875																			t Statistic	DF	Prob>|t|											25800	5.80744	5.37449	6.05338	5.89118	4.54653	6.46975	4.95543	4.45622	1.94275	1.95842	1.71916	1.82775	2.20248
	64.4376	128.875	128.875	64.4376				Figure 3i	Relative gene expression level													Equal Variance Assumed	-0.44558	16	0.66187											26400	5.81355	5.33471	6.15774	5.92192	4.7106	4.91628	4.65586	4.2942	1.95096	1.97228	1.76334	1.84488	2.19918
	128.875	177.117	64.4376	38.0397					ZEB1		FN1																									27000	5.8063	5.32418	6.17382	5.8902	4.66924	4.91712	4.5903	4.53683	1.96023	1.97777	1.79742	1.87607	2.19186
	142.425	155.273	128.875	26.3978					Far-Red	Red	Far-Red	Red										Figure 3h	Two-tailed, two sample t-test													27600	5.79711	5.2753	6.22411	5.91757	4.57617	4.8043	4.6224	4.68558	1.91531	1.99812	1.80387	1.86735	2.16085
	128.875	128.875	108.776	20.0991				Mean	1.09879	1.33207	1.03862	0.957603	n=3											N	Mean	SD	SEM	Median								28200	5.76571	5.31883	6.14789	5.81533	4.51162	5.0771	4.50668	4.64655	1.95223	2.00059	1.80476	1.86898	2.14168
	145.07	26.3978	128.875	128.875				std	0.487571	0.156087	0.263198	0.120758										TEAD F		3	1.02916	0.29866	0.17243	1.00952								28800	5.74513	5.37635	6.19419	5.81783	4.61291	4.90743	4.451	4.67456	1.9188	1.98743	1.82374	1.85628	2.16116
	128.875	64.4376	102.477	64.4376				2^-(ddCt)	1.77215	1.33515	1.19693	1.05214										TEAD R		3	0.93908	0.46837	0.27041	0.69552								29400	5.69089	5.37953	6.20916	5.83174	4.34323	4.96868	4.50395	4.61066	1.92121	1.96944	1.81481	1.86249	2.09535
	128.875	128.875	128.875	38.0397					0.633537	1.15309	0.667728	1.04996											Difference	3	0.09008		0.32071	0.04528								30000	5.71621	5.34681	6.19753	5.79675	4.29375	4.72896	4.73168	4.56499	1.87925	1.92051	1.79771	1.84523	2.10466
	64.4376	64.4376	128.875	26.3978					0.890693	1.53528	1.25122	0.794893											Overall	6	0.98412	0.35477	0.14483	0.87516								30600	5.65135	5.31738	6.10458	5.74287	4.47032	4.86229	4.65577	4.40165	1.88663	1.93573	1.83263	1.86142	2.10094
	166.915	48.2423	90.8354	64.4376																																31200	5.64681	5.29581	6.17916	5.73873	4.3769	4.89378	4.80892	4.53038	1.90178	1.95939	1.85992	1.87187	2.14816
	128.875	64.4376	128.875	128.875						ZEB1		GAPDH			Target	GAPDH	dCt	ddCt	2^-(ddCt)				t Statistic	DF	Prob>|t|											31800	5.66055	5.32457	6.16122	5.67543	4.63966	4.62337	4.76389	4.45582	1.89334	1.95059	1.85372	1.87594	2.11499
	166.915	80.6328	90.8354	64.4376				Far-red	N=1	30.597	30.805	22.645	22.999		30.701	22.822	7.879	-0.8255	1.77215			Equal Variance Assumed	0.28087	4	0.79274											32400	5.60486	5.34213	6.10743	5.65832	4.65805	4.63799	4.48003	4.3181	1.87242	1.95178	1.85096	1.87441	2.14555
	128.875	64.4376	128.875	38.0397					N=2	30.735	30.941	21.247	21.703		30.838	21.475	9.363	0.6585	0.633537																	33000	5.59766	5.3417	6.11907	5.63388	4.53123	4.74269	4.63804	4.36179	1.88073	1.94322	1.85368	1.88484	2.12457
	64.4376	64.4376	64.4376	26.3978					N=3	30.682	30.426	21.737	21.628		30.554	21.6825	8.8715	0.167	0.890693																	33600	5.61753	5.34293	6.01965	5.6347	4.5084	4.6003	4.70462	4.37885	1.90216	1.93869	1.88089	1.88904	2.14232
	128.875	90.8354	128.875	64.4376										AVERAGE	30.6977	21.9932	8.7045	-5.92119e-16	1					N	Mean	SD	SEM	Median								34200	5.55812	5.33389	5.99306	5.63592	4.52502	4.6795	4.70192	4.32396	1.88842	1.95387	1.88144	1.89143	2.13137
	142.425	76.0794	128.875	128.875																		CTGF F		3	1.00812	0.15454	0.08922	1.028								34800	5.5454	5.38947	6.10614	5.61631	4.59061	5.20427	4.5421	4.40791	1.88789	1.93427	1.85173	1.89093	2.17741
	128.875	64.4376	128.875	90.8354						ZEB1		GAPDH			Target	GAPDH	dCt	ddCt	2^-(ddCt)			CTGF R		3	1.06357	0.22903	0.13223	1.11561								35400	5.53838	5.35791	6.05474	5.6221	4.55449	4.51931	4.61393	4.36499	1.89826	1.92684	1.86936	1.88219	2.17678
	145.07	90.8354	108.776	64.4376				Red	N=1	29.686	29.75	21.304	21.557		29.718	21.4305	8.2875	-0.417	1.33515				Difference	3	-0.05546		0.15952	-0.23411								36000	5.49484	5.34377	6.10318	5.59013	4.55798	4.36539	4.60823	4.3595	1.86762	1.91989	1.88199	1.88712	2.17114
	128.875	64.4376	128.875	38.0397					N=2	30.255	30.054	22.075	21.236		30.1545	21.6555	8.499	-0.2055	1.15309				Overall	6	1.03584	0.17736	0.07241	1.0718								36600	5.51338	5.31841	6.00095	5.56109	4.51528	4.52466	4.81866	4.4645	1.88646	1.91751	1.89837	1.91613	2.20699
	128.875	48.2423	102.477	64.4376					N=3	28.683	28.156	20.715	19.952		28.4195	20.3335	8.086	-0.6185	1.53528																	37200	5.51349	5.33892	6.02528	5.59499		4.41663	4.73409	4.39492	1.85096	1.9053	1.90588	1.92382	2.19958
	64.4376	38.0397	128.875	128.875										AVERAGE	29.4307	21.1398	8.29083	-0.413667	1.33207				t Statistic	DF	Prob>|t|											37800	5.45587	5.3206	5.99968	5.46034		4.34427	4.75536	4.33886	1.89507	1.90843	1.91782	1.93997	2.20707
	166.915	38.0397	128.875	64.4376																		Equal Variance Assumed	-0.34766	4	0.74562											38400	5.49211	5.35639	5.98743	5.51872		4.80495	4.91486	4.02954	1.8652	1.89954	1.89904	1.95111	2.23133
	128.875	26.3978	90.8354	38.0397						FN1		GAPDH			Target	GAPDH	dCt	ddCt	2^-(ddCt)																	39000	5.47273	5.37382	5.99509	5.48272		4.33071	4.87463	4.24657	1.84804	1.88752	1.87146	1.95173	2.23612
	166.915	20.0991	128.875	64.4376				Far-red	N=1	23.527	23.631	22.645	22.999		23.579	22.822	0.757	-0.259333	1.19693			Figure 3i	Two-tailed, two sample t-test													39600	5.48427	5.36199	5.95544	5.5042		4.1904		3.92571	1.84518	1.89	1.88164	1.94344	2.23969
	128.875	128.875	90.8354	38.0397					N=2	23.071	23.077	21.247	21.703		23.074	21.475	1.599	0.582667	0.667728					N	Mean	SD	SEM	Median								40200	5.48044	5.42565	5.92744	5.4094		4.15213		4.20189	1.86704	1.8973	1.86712	1.94217	2.26471
	64.4376	38.0397	128.875	128.875					N=3	22.599	22.152	21.737	21.628		22.3755	21.6825	0.693	-0.323333	1.25122			ZEB F		3	1.09879	0.59715	0.34477	0.89069								40800	5.45531	5.43066	5.85372	5.46143		3.95734		4.16453	1.86009	1.89148	1.88796	1.94987	2.2296
	128.875	26.3978	64.4376	128.875										AVERAGE	23.0095	21.9932	1.01633	0	1			ZEB R		3	1.34117	0.19117	0.11037	1.33515								41400	5.45368	5.44432	5.9317	5.42472		3.83558		4.21233	1.83795	1.8894	1.88123	1.93223	2.2321
	142.425	20.0991	128.875	102.477																			Difference	3	-0.24238		0.362	-0.51955								42000	5.4416	5.43208	5.83019	5.40993		3.86478		4.07549	1.84571	1.87764	1.9091	1.94357	2.28196
	128.875	128.875	128.875	128.875						FN1		GAPDH			Target	GAPDH	dCt	ddCt	2^-(ddCt)				Overall	6	1.21998	0.41818	0.17072	1.24412								42600	5.3996	5.41872	5.90256	5.46399		3.69076		3.96955	1.84196	1.89121	1.92294	1.95445	2.27597
	145.07	177.117	128.875	115.326				Red	N=1	22.641	22.106	21.304	21.557		29.718	21.4305	8.2875	-0.417	1.33515																	43200	5.43249	5.46285	5.83363	5.35107		3.7207		3.89073	1.84138	1.89686	1.91216	1.95799	2.27912
	128.875	155.273	108.776	128.875					N=2	22.687	22.516	22.075	21.236		30.1545	21.6555	8.499	-0.2055	1.15309				t Statistic	DF	Prob>|t|											43800	5.38194	5.48175	5.80652	5.36942		3.57239		3.87569	1.84019	1.88051	1.91274	1.969	2.28987
	128.875	128.875	128.875	117.233					N=3	22.063	21.299	20.715	19.952		28.4195	20.3335	8.086	-0.6185	1.53528			Equal Variance Assumed	-0.66955	4	0.53981											44400	5.37972	5.4814	5.82135	5.42978		3.52427		3.90666	1.82758	1.86012	1.90613	1.94524	2.24275
	64.4376	26.3978	102.477	90.8354										AVERAGE	22.2187	21.1398	1.07883	0.0625	0.957603																	45000	5.38742	5.4974	5.84691	5.30686		3.39961		3.83019	1.83855	1.86046	1.94675	1.94541	2.22742
	166.915	64.4376	128.875	64.4376																				N	Mean	SD	SEM	Median								45600	5.31777	5.45988	5.80215	5.3297		3.47455		3.72061	1.83503	1.88149	1.9416	1.95005	2.24673
	128.875	128.875	128.875	48.2423																		FN F		3	1.03862	0.32235	0.18611	1.19693								46200	5.26615	5.45376	5.79015	5.31747		3.72511		3.84628	1.83268	1.885	1.95866	1.95902	2.21221
	166.915	64.4376	90.8354	128.875																		FN R		3	0.96567	0.1479	0.08539	1.04996								46800	5.32855	5.49924	6.08462	5.31329		3.47803		3.65334	1.83207	1.88769	1.94766	1.96294	2.22313
	128.875	48.2423	128.875	64.4376																			Difference	3	0.07296		0.20476	0.14478								47400	5.27768	5.48872	5.79649	5.2831		3.44004		3.74613	1.81727	1.89472	1.97	1.97798	2.23499
	64.4376	64.4376	90.8354	38.0397																			Overall	6	1.00214	0.22784	0.09301	1.05105								48000	5.24557	5.47656	6.06997	5.29463		3.38826		3.75595	1.82175	1.89142	1.94841	1.97934	2.21637
	128.875	80.6328	128.875	26.3978																																48600	5.29111	5.50716	6.0325	5.31016		3.35402		3.73885	1.82524	1.89114	1.94287	1.97185	2.20718
	142.425	64.4376	64.4376	20.0991																			t Statistic	DF	Prob>|t|											49200	5.25221	5.46714	5.99677	5.25503		3.40466		3.66196	1.82119	1.8834	1.91973	1.97701	2.2182
	128.875	64.4376	128.875	128.875																		Equal Variance Assumed	0.35631	4	0.73961											49800		5.506	5.9202	5.28293		3.26256		3.52356	1.82674	1.86794	1.93356	1.98122	2.17414
	145.07	90.8354	128.875	64.4376																																50400		5.48752	5.9168	5.26115		3.24687		3.51752	1.8379	1.8896	1.93602	1.97853	2.17878
	128.875	76.0794	128.875	64.4376																																51000		5.45622	5.87235	5.29167		3.27951		3.53754	1.83895	1.87748	1.94339	2.00558	2.18555
	128.875	64.4376	108.776	108.776																																51600		5.44828		5.26546		3.29105		3.44761	1.82169	1.88492	1.9532	2.01269	2.17724
	64.4376	90.8354	128.875	64.4376																																52200		5.43538		5.22764		3.21211		3.55474	1.8289	1.88964	1.95127	2.01167	2.15355
	166.915	64.4376	102.477	128.875																																52800		5.44328		5.2656		3.19676		3.58003	1.82614	1.87565	1.95538	1.99158	2.18478
	128.875	48.2423	128.875	64.4376																																53400				5.20835		3.25564		3.55737	1.82083	1.8791	1.962	2.00099	2.1492
	166.915	38.0397	128.875	38.0397																																54000				5.19613		3.1723		3.43588	1.83766	1.89416	1.98051	2.02282	2.14992
	128.875	38.0397	90.8354	26.3978																																54600				5.19839		3.15376		3.43624	1.82953	1.89472	1.97852	2.03367	2.16403
	64.4376	26.3978	128.875	64.4376																																55200				5.18892		3.18809		3.47544	1.8248	1.89257	1.95738	2.03187	2.12767
	128.875	20.0991	90.8354	128.875																																55800				5.21666		3.16073		3.46283	1.81818	1.8954	1.95812	2.02975	2.13156
	142.425	128.875	128.875	64.4376																																56400				5.21132		3.16949		3.34514	1.82349	1.89798	1.98008	2.05032	2.13847
	128.875	38.0397	64.4376	38.0397																																57000				5.24756		3.35045		3.26563	1.8201	1.89577	1.97582	2.05342	2.10135
	145.07	26.3978	128.875	26.3978																																57600				5.20789		3.29055		3.22883	1.81372	1.89686	1.98256	2.0701	2.09127
	128.875	20.0991	64.4376	64.4376																																Mean	5.74125	5.44136	6.11501	5.78701	4.55843	4.86386	4.63721	4.56623	1.87533	1.81947	1.6969	1.81124	2.24293
	128.875	128.875	128.875	128.875																																Std	0.214814	0.145185	0.120037	0.230051	0.10623	0.519451	0.167332	0.329395	0.0966282	0.267801	0.256433	0.15513	0.103022
	64.4376	38.0397	108.776	90.8354
	166.915	155.273	128.875	64.4376
	128.875	128.875	102.477	38.0397
	166.915	26.3978	128.875	64.4376
	128.875	20.0991	128.875	128.875
	64.4376	128.875	90.8354	64.4376
	128.875	64.4376	128.875	38.0397
	142.425	48.2423	90.8354	128.875
	128.875	64.4376	128.875	112.68
	145.07	80.6328	64.4376	128.875
	128.875	64.4376	128.875	128.875
	128.875	64.4376	64.4376	128.875
	64.4376	90.8354	128.875	64.4376
	166.915	76.0794	108.776	38.0397
	128.875	64.4376	128.875	128.875
	166.915	90.8354	102.477	115.326
	128.875	64.4376	128.875	90.8354
	64.4376	48.2423	128.875	64.4376
	128.875	38.0397	90.8354	48.2423
	142.425	38.0397	128.875	128.875
	128.875	26.3978	90.8354	64.4376
	145.07	20.0991	128.875	38.0397
	128.875	128.875	128.875	26.3978
	128.875	38.0397	128.875	20.0991
	64.4376	26.3978	64.4376	128.875
	166.915	20.0991	128.875	64.4376
	128.875	128.875	108.776	64.4376
	166.915	38.0397	128.875	38.0397
	128.875	155.273	102.477	26.3978
	64.4376	128.875	128.875	128.875
	128.875	26.3978	128.875	64.4376
	142.425	20.0991	90.8354	38.0397
	128.875	128.875	128.875	26.3978
	145.07	64.4376	90.8354	64.4376
	128.875	48.2423	128.875	128.875
	128.875	64.4376	128.875	64.4376
	64.4376	80.6328	128.875	38.0397
	166.915	64.4376	64.4376	26.3978
	128.875	64.4376	128.875	90.8354
	166.915	90.8354	108.776	128.875
	128.875	76.0794	128.875	64.4376
	64.4376	64.4376	102.477	64.4376
	128.875	90.8354	128.875	90.8354
	142.425	64.4376	128.875	64.4376
	128.875	48.2423	90.8354	128.875
	145.07	38.0397	128.875	64.4376
	128.875	38.0397	90.8354	38.0397
	128.875	26.3978	128.875	128.875
	64.4376	20.0991	128.875	64.4376
	166.915	128.875	128.875	128.875
	128.875	38.0397	64.4376	128.875
	166.915	26.3978	128.875	128.875
	128.875	20.0991	108.776	64.4376
	64.4376	128.875	128.875	38.0397
	128.875	38.0397	102.477	128.875
	142.425	155.273	128.875	108.776
	128.875	128.875	128.875	90.8354
	145.07	26.3978	90.8354	64.4376
	128.875	20.0991	128.875	48.2423
	128.875	128.875	64.4376	128.875
	64.4376	64.4376	128.875	64.4376
	166.915	48.2423	64.4376	38.0397
	128.875	64.4376	128.875	26.3978
	166.915	80.6328	64.4376	20.0991
	128.875	64.4376	128.875	128.875
	64.4376	64.4376	108.776	64.4376
	128.875	90.8354	128.875	64.4376
	142.425	76.0794	102.477	38.0397
	128.875	64.4376	128.875	102.477
	145.07	90.8354	128.875	128.875
	128.875	64.4376	90.8354	90.8354
	128.875	48.2423	128.875	64.4376
	64.4376	38.0397	64.4376	48.2423
	166.915	38.0397	128.875	64.4376
	128.875	26.3978	64.4376	128.875
	166.915	20.0991	128.875	64.4376
	128.875	128.875	64.4376	38.0397
	64.4376	38.0397	128.875	26.3978
	128.875	26.3978	108.776	90.8354
	142.425	20.0991	128.875	128.875
	128.875	128.875	102.477	64.4376
	145.07	38.0397	128.875	64.4376
	128.875	128.875	128.875	90.8354
	64.4376	26.3978	90.8354	64.4376
	64.4376	20.0991	128.875	128.875
	166.915	128.875	64.4376	64.4376
	128.875	90.8354	128.875	38.0397
	155.273	64.4376	64.4376	128.875
	128.875	64.4376	128.875	64.4376
	64.4376	38.0397	64.4376	128.875
	117.233	26.3978	128.875	128.875
	142.425	20.0991	108.776	128.875
	115.326	64.4376	128.875	64.4376
	128.875	48.2423	102.477	38.0397
	112.68	38.0397	128.875	128.875
	64.4376	90.8354	128.875	108.776
	64.4376	64.4376	90.8354	64.4376
	128.875	48.2423	128.875	38.0397
	90.8354	38.0397	64.4376	26.3978
	128.875	38.0397	128.875	128.875
	128.875	26.3978	64.4376	64.4376
	64.4376	20.0991	128.875	64.4376
	117.233	128.875	64.4376	38.0397
	142.425	38.0397	128.875	26.3978
	115.326	26.3978	108.776	128.875
	128.875	20.0991	128.875	64.4376
	112.68	128.875	102.477	64.4376
	64.4376	38.0397	128.875	38.0397
	64.4376	128.875	128.875	26.3978
	128.875	26.3978	90.8354	128.875
	64.4376	20.0991	128.875	90.8354
	128.875	128.875	64.4376	64.4376
	128.875	38.0397	128.875	48.2423
	64.4376	26.3978	64.4376	64.4376
	117.233	64.4376	128.875	128.875
	142.425	102.477	64.4376	64.4376
	115.326	80.6328	128.875	38.0397
	128.875	64.4376	108.776	26.3978
	112.68	38.0397	128.875	90.8354
	64.4376	26.3978	102.477	128.875
	64.4376	20.0991	128.875	128.875
	128.875	90.8354	128.875	64.4376
	64.4376	64.4376	90.8354	90.8354
	128.875	48.2423	90.8354	64.4376
	128.875	38.0397	64.4376	128.875
	64.4376	38.0397	128.875	64.4376
	117.233	26.3978	64.4376	38.0397
	142.425	20.0991	128.875	128.875
	115.326	128.875	64.4376	64.4376
	128.875	38.0397	128.875	128.875
	112.68	64.4376	108.776	90.8354
	64.4376	38.0397	128.875	64.4376
	64.4376	128.875	102.477	38.0397
	128.875	38.0397	128.875	26.3978
	64.4376	128.875	128.875	128.875
	128.875	26.3978	90.8354	90.8354
	64.4376	20.0991	90.8354	64.4376
	64.4376	128.875	64.4376	38.0397
	117.233	38.0397	128.875	64.4376
	142.425	26.3978	64.4376	128.875
	115.326	64.4376	128.875	128.875
	128.875	102.477	64.4376	64.4376
	112.68	80.6328	128.875	38.0397
	64.4376	64.4376	108.776	26.3978
	64.4376	38.0397	128.875	128.875
	128.875	26.3978	102.477	64.4376
	64.4376	20.0991	128.875	38.0397
	128.875	90.8354	128.875	64.4376
	128.875	90.8354	90.8354	38.0397
	64.4376	64.4376	90.8354	128.875
	117.233	48.2423	64.4376	90.8354
	142.425	38.0397	128.875	64.4376
	115.326	26.3978	64.4376	48.2423
	128.875	20.0991	128.875	64.4376
	112.68	128.875	64.4376	128.875
	64.4376	38.0397	128.875	64.4376
	64.4376	64.4376	108.776	38.0397
	128.875	38.0397	128.875	26.3978
	64.4376	128.875	102.477	64.4376
	128.875	38.0397	128.875	128.875
	128.875	128.875	128.875	108.776
	64.4376	26.3978	90.8354	64.4376
	117.233	20.0991	90.8354	76.0794
	142.425	128.875	64.4376	64.4376
	115.326	38.0397	64.4376	128.875
	128.875	26.3978	38.0397	64.4376
	112.68	64.4376	128.875	38.0397
	64.4376	102.477	64.4376	84.5367
	64.4376	80.6328	128.875	64.4376
	128.875	64.4376	108.776	128.875
	64.4376	38.0397	128.875	90.8354
	128.875	26.3978	102.477	64.4376
	128.875	20.0991	128.875	38.0397
	64.4376	90.8354	128.875	26.3978
	117.233	90.8354	90.8354	128.875
	128.875	64.4376	90.8354	90.8354
	90.8354	48.2423	64.4376	64.4376
	128.875	38.0397	64.4376	38.0397
	64.4376	26.3978	38.0397	64.4376
	108.776	20.0991	128.875	128.875
	64.4376	128.875	64.4376	128.875
	128.875	38.0397	128.875	64.4376
	64.4376	64.4376	108.776	38.0397
	128.875	38.0397	128.875	26.3978
	128.875	128.875	102.477	128.875
	64.4376	38.0397	128.875	64.4376
	117.233	128.875	128.875	38.0397
	128.875	26.3978	90.8354	64.4376
	90.8354	20.0991	90.8354	38.0397
	128.875	128.875	64.4376	128.875
	64.4376	38.0397	64.4376	90.8354
	108.776	26.3978	38.0397	64.4376
	64.4376	64.4376	128.875	48.2423
	128.875	102.477	64.4376	64.4376
	64.4376	80.6328	112.68	128.875
	128.875	64.4376	97.6567	64.4376
	128.875	38.0397	108.776	38.0397
	64.4376	26.3978	64.4376	26.3978
	117.233	20.0991	102.477	64.4376
	20.0991	90.8354	128.875	128.875
	16.1952	90.8354	80.6328	108.776
	38.0397	64.4376	90.8354	64.4376
	31.2184	48.2423	64.4376	76.0794
	108.776	38.0397	64.4376	64.4376
	64.4376	26.3978	38.0397	128.875
	73.5164	20.0991	64.4376	64.4376
	64.4376	128.875	38.0397	38.0397
	80.6328	38.0397	112.68	84.5367
	128.875	64.4376	64.4376	64.4376
	64.4376	38.0397	108.776	128.875
	117.233	128.875	64.4376	90.8354
	20.0991	38.0397	102.477	64.4376
	16.1952	128.875	128.875	38.0397
	38.0397	26.3978	80.6328	26.3978
	31.2184	20.0991	90.8354	128.875
	108.776	128.875	64.4376	90.8354
	64.4376	38.0397	64.4376	64.4376
	73.5164	26.3978	38.0397	38.0397
	64.4376	64.4376	64.4376	64.4376
	80.6328	102.477	38.0397	128.875
	128.875	80.6328	112.68	128.875
	64.4376	64.4376	64.4376	64.4376
	117.233	38.0397	108.776	38.0397
	20.0991	26.3978	64.4376	26.3978
	16.1952	20.0991	102.477	128.875
	38.0397	90.8354	128.875	64.4376
	31.2184	90.8354	80.6328	64.4376
	108.776	64.4376	90.8354	38.0397
	64.4376	48.2423	64.4376	26.3978
	73.5164	64.4376	64.4376	128.875
	64.4376	26.3978	38.0397	90.8354
	80.6328	20.0991	64.4376	64.4376
	128.875	128.875	38.0397	48.2423
	64.4376	38.0397	112.68	64.4376
	117.233	64.4376	64.4376	128.875
	20.0991	38.0397	108.776	64.4376
	16.1952	128.875	64.4376	38.0397
	38.0397	38.0397	102.477	26.3978
	64.4376	128.875	128.875	64.4376
	64.4376	26.3978	80.6328	128.875
	64.4376	20.0991	90.8354	108.776
	73.5164	128.875	64.4376	64.4376
	64.4376	38.0397	64.4376	76.0794
	80.6328	26.3978	38.0397	64.4376
	128.875	64.4376	64.4376	128.875
	64.4376	97.6567	38.0397	64.4376
	117.233	80.6328	112.68	38.0397
	20.0991	64.4376	64.4376	84.5367
	16.1952	38.0397	108.776	64.4376
	38.0397	26.3978	64.4376	128.875
	64.4376	20.0991	102.477	90.8354
	64.4376	90.8354	128.875	64.4376
	64.4376	90.8354	80.6328	38.0397
	73.5164	64.4376	90.8354	26.3978
	64.4376	48.2423	64.4376	128.875
	80.6328	64.4376	64.4376	90.8354
	128.875	26.3978	38.0397	64.4376
	64.4376	20.0991	64.4376	38.0397
	117.233	128.875	38.0397	64.4376
	20.0991	38.0397	112.68	128.875
	16.1952	64.4376	64.4376	128.875
	38.0397	38.0397	108.776	64.4376
	64.4376	128.875	64.4376	38.0397
	64.4376	38.0397	102.477	64.4376
	64.4376	128.875	128.875	128.875
	73.5164	26.3978	80.6328	64.4376
	64.4376	20.0991	90.8354	38.0397
	80.6328	128.875	64.4376	64.4376
	128.875	38.0397	64.4376	38.0397
	64.4376	26.3978	38.0397	128.875
	117.233	64.4376	64.4376	90.8354
	20.0991	97.6567	38.0397	64.4376
	16.1952	80.6328	112.68	48.2423
	38.0397	64.4376	64.4376	64.4376
	64.4376	38.0397	108.776	128.875
	64.4376	26.3978	64.4376	64.4376
	64.4376	20.0991	102.477	38.0397
	73.5164	90.8354	128.875	26.3978
	64.4376	90.8354	80.6328	64.4376
	80.6328	64.4376	90.8354	128.875
	128.875	48.2423	64.4376	108.776
	64.4376	64.4376	64.4376	64.4376
	117.233	26.3978	38.0397	76.0794
	20.0991	20.0991	64.4376	64.4376
	16.1952	128.875	38.0397	128.875
	38.0397	38.0397	112.68	64.4376
	64.4376	64.4376	64.4376	38.0397
	64.4376	38.0397	108.776	84.5367
	64.4376	128.875	64.4376	64.4376
	73.5164	38.0397	102.477	128.875
	64.4376	128.875	128.875	90.8354
	80.6328	26.3978	80.6328	64.4376
	128.875	20.0991	90.8354	38.0397
	64.4376	128.875	64.4376	26.3978
	117.233	38.0397	64.4376	128.875
	20.0991	26.3978	38.0397	90.8354
	16.1952	64.4376	64.4376	64.4376
	38.0397	97.6567	38.0397	38.0397
	64.4376	80.6328	112.68	64.4376
	64.4376	64.4376	64.4376	128.875
	64.4376	38.0397	108.776	64.4376
	73.5164	26.3978	64.4376	38.0397
	64.4376	20.0991	102.477	26.3978
	80.6328	90.8354	128.875	20.0991
	128.875	90.8354	80.6328	128.875
	64.4376	64.4376	90.8354	64.4376
	117.233	48.2423	64.4376	64.4376
	20.0991	64.4376	64.4376	38.0397
	16.1952	26.3978	38.0397	26.3978
	38.0397	20.0991	64.4376	128.875
	64.4376	128.875	38.0397	90.8354
	64.4376	38.0397	112.68	64.4376
	64.4376	64.4376	64.4376	48.2423
	73.5164	38.0397	108.776	90.8354
	64.4376	128.875	64.4376	128.875
	80.6328	38.0397	102.477	64.4376
	128.875	128.875	128.875	38.0397
	64.4376	26.3978	80.6328	64.4376
	117.233	20.0991	90.8354	38.0397
	20.0991	128.875	64.4376	128.875
	16.1952	38.0397	64.4376	108.776
	38.0397	26.3978	38.0397	64.4376
	64.4376	64.4376	64.4376	76.0794
	64.4376	97.6567	38.0397	64.4376
	64.4376	80.6328	112.68	128.875
	73.5164	64.4376	64.4376	64.4376
	64.4376	38.0397	108.776	38.0397
	80.6328	26.3978	64.4376	84.5367
	128.875	20.0991	102.477	64.4376
	64.4376	90.8354	128.875	128.875
	117.233	90.8354	80.6328	90.8354
	20.0991	64.4376	90.8354	64.4376
	16.1952	48.2423	64.4376	38.0397
	38.0397	64.4376	64.4376	26.3978
	64.4376	26.3978	38.0397	128.875
	64.4376	20.0991	64.4376	90.8354
	64.4376	128.875	38.0397	64.4376
	73.5164	38.0397	112.68	38.0397
	64.4376	64.4376	64.4376	64.4376
	80.6328	38.0397	108.776	128.875
	128.875	128.875	64.4376	64.4376
	64.4376	38.0397	102.477	38.0397
	117.233	128.875	128.875	26.3978
	20.0991	26.3978	80.6328	20.0991
	16.1952	20.0991	90.8354	128.875
	38.0397	128.875	64.4376	64.4376
	64.4376	38.0397	64.4376	64.4376
	64.4376	26.3978	38.0397	38.0397
	64.4376	64.4376	64.4376	26.3978
	73.5164	97.6567	38.0397	128.875
	64.4376	80.6328	112.68	90.8354
	80.6328	64.4376	64.4376	64.4376
	128.875	38.0397	108.776	48.2423
	64.4376	26.3978	64.4376	102.477
	117.233	20.0991	102.477	128.875
	20.0991	90.8354	128.875	64.4376
	16.1952	90.8354	80.6328	38.0397
	38.0397	64.4376	90.8354	64.4376
	64.4376	48.2423	64.4376	38.0397
	64.4376	64.4376	64.4376	128.875
	64.4376	26.3978	38.0397	108.776
	73.5164	20.0991	64.4376	64.4376
	64.4376	128.875	38.0397	64.4376
	80.6328	38.0397	112.68	38.0397
	128.875	64.4376	64.4376	128.875
	64.4376	38.0397	108.776	64.4376
	117.233	128.875	64.4376	38.0397
	20.0991	38.0397	102.477	84.5367
	16.1952	128.875	128.875	64.4376
	38.0397	26.3978	80.6328	128.875
	64.4376	20.0991	90.8354	90.8354
	64.4376	128.875	64.4376	64.4376
	64.4376	38.0397	64.4376	38.0397
	73.5164	26.3978	38.0397	26.3978
	64.4376	64.4376	64.4376	128.875
	80.6328	90.8354	38.0397	90.8354
	128.875	64.4376	112.68	64.4376
	64.4376	38.0397	64.4376	38.0397
	117.233	128.875	108.776	64.4376
	20.0991	166.915	64.4376	128.875
	16.1952	128.875	102.477	64.4376
	38.0397	90.8354	128.875	38.0397
	64.4376	90.8354	80.6328	26.3978
	64.4376	64.4376	90.8354	20.0991
	64.4376	48.2423	64.4376	128.875
	73.5164	64.4376	64.4376	64.4376
	64.4376	26.3978	38.0397	64.4376
	80.6328	20.0991	64.4376	38.0397
	128.875	128.875	38.0397	26.3978
	64.4376	38.0397	112.68	128.875
	117.233	64.4376	64.4376	90.8354
	20.0991	38.0397	108.776	64.4376
	16.1952	128.875	64.4376	48.2423
	38.0397	38.0397	102.477	102.477
	64.4376	128.875	128.875	128.875
	64.4376	26.3978	80.6328	64.4376
	64.4376	20.0991	90.8354	38.0397
	73.5164	128.875	64.4376	64.4376
	64.4376	38.0397	64.4376	38.0397
	80.6328	26.3978	38.0397	128.875
	128.875	64.4376	64.4376	128.875
	64.4376	90.8354	38.0397	108.776
	117.233	64.4376	112.68	64.4376
	20.0991	38.0397	64.4376	38.0397
	16.1952	128.875	108.776	128.875
	38.0397	166.915	64.4376	64.4376
	64.4376	128.875	102.477	38.0397
	64.4376	90.8354	128.875	26.3978
	64.4376	90.8354	80.6328	20.0991
	73.5164	64.4376	90.8354	128.875
	64.4376	48.2423	64.4376	90.8354
	80.6328	64.4376	64.4376	64.4376
	128.875	26.3978	38.0397	38.0397
	64.4376	20.0991	64.4376	26.3978
	117.233	128.875	38.0397	128.875
	20.0991	38.0397	112.68	90.8354
	16.1952	64.4376	64.4376	64.4376
	38.0397	38.0397	108.776	38.0397
	64.4376	128.875	64.4376	64.4376
	64.4376	38.0397	102.477	128.875
	64.4376	128.875	128.875	64.4376
	73.5164	26.3978	80.6328	38.0397
	64.4376	20.0991	90.8354	26.3978
	80.6328	128.875	64.4376	20.0991
	128.875	38.0397	64.4376	128.875
	64.4376	26.3978	38.0397	64.4376
	117.233	64.4376	64.4376	64.4376
	20.0991	90.8354	38.0397	38.0397
	16.1952	64.4376	112.68	26.3978
	38.0397	38.0397	64.4376	128.875
	64.4376	128.875	108.776	90.8354
	64.4376	166.915	64.4376	64.4376
	64.4376	128.875	102.477	64.4376
	73.5164	90.8354	128.875	38.0397
	64.4376	90.8354	80.6328	128.875
	80.6328	64.4376	90.8354	64.4376
	128.875	48.2423	64.4376	38.0397
	64.4376	64.4376	64.4376	64.4376
	117.233	26.3978	38.0397	38.0397
	20.0991	20.0991	64.4376	128.875
	16.1952	128.875	38.0397	128.875
	38.0397	38.0397	112.68	108.776
	64.4376	64.4376	64.4376	64.4376
	64.4376	38.0397	108.776	38.0397
	64.4376	128.875	64.4376	128.875
	73.5164	38.0397	102.477	64.4376
	64.4376	128.875	128.875	38.0397
	80.6328	64.4376	80.6328	26.3978
	128.875	38.0397	90.8354	20.0991
	64.4376	128.875	64.4376	128.875
	117.233	38.0397	64.4376	90.8354
	20.0991	26.3978	38.0397	64.4376
	16.1952	64.4376	64.4376	38.0397
	38.0397	64.4376	38.0397	26.3978
	64.4376	48.2423	112.68	128.875
	64.4376	38.0397	64.4376	90.8354
	64.4376	128.875	108.776	64.4376
	73.5164	166.915	64.4376	38.0397
	64.4376	128.875	102.477	64.4376
	80.6328	90.8354	128.875	128.875
	128.875	90.8354	80.6328	64.4376
	64.4376	64.4376	90.8354	38.0397
	117.233	48.2423	64.4376	26.3978
	20.0991	64.4376	64.4376	20.0991
	16.1952	26.3978	38.0397	128.875
	38.0397	20.0991	64.4376	64.4376
	64.4376	128.875	38.0397	38.0397
	64.4376	38.0397		64.4376
	64.4376	112.68		38.0397
	73.5164	38.0397		128.875
	64.4376	128.875		90.8354
	80.6328	38.0397		64.4376
	128.875	128.875		64.4376
	64.4376	64.4376		38.0397
	117.233	48.2423		128.875
	20.0991	128.875		64.4376
	16.1952	38.0397		38.0397
	38.0397	26.3978		64.4376
	64.4376	64.4376		38.0397
	64.4376	64.4376		128.875
	64.4376	48.2423		128.875
	73.5164	38.0397		108.776
	64.4376	128.875		90.8354
	80.6328	166.915		64.4376
	128.875	128.875		128.875
	64.4376	90.8354		64.4376
	117.233	90.8354		38.0397
	20.0991	64.4376		26.3978
	16.1952	48.2423		20.0991
	38.0397	64.4376		128.875
	64.4376	26.3978		90.8354
	64.4376	20.0991		64.4376
	64.4376	128.875		38.0397
	73.5164	38.0397		26.3978
	64.4376	80.6328		128.875
	80.6328	38.0397		90.8354
	128.875	128.875		64.4376
	64.4376	38.0397		38.0397
	117.233	128.875		38.0397
	20.0991	64.4376		128.875
	16.1952	26.3978		64.4376
	38.0397	128.875		38.0397
	64.4376	128.875		26.3978
	64.4376	90.8354		20.0991
	64.4376	64.4376		128.875
	73.5164	64.4376		64.4376
	64.4376	38.0397		38.0397
	80.6328	26.3978		64.4376
	128.875	128.875		38.0397
	64.4376	64.4376		128.875
	117.233	128.875		90.8354
	20.0991	90.8354		64.4376
	16.1952	90.8354		64.4376
	38.0397	64.4376		38.0397
	64.4376	48.2423		128.875
	64.4376	64.4376		64.4376
	64.4376	26.3978		38.0397
	73.5164	20.0991		64.4376
	64.4376	128.875		38.0397
	80.6328	38.0397		128.875
	128.875	80.6328		128.875
	64.4376	38.0397		108.776
	117.233	128.875		90.8354
	20.0991	38.0397		64.4376
	16.1952	128.875		128.875
	38.0397	64.4376		64.4376
	64.4376	26.3978		38.0397
	64.4376	128.875		26.3978
	64.4376	64.4376		20.0991
	73.5164	38.0397		128.875
	64.4376	64.4376		90.8354
	80.6328	38.0397		64.4376
	128.875	64.4376		38.0397
	64.4376	38.0397		26.3978
	117.233	128.875		128.875
	20.0991	90.8354		90.8354
	16.1952	128.875		64.4376
	38.0397	90.8354		38.0397
	64.4376	90.8354		38.0397
	64.4376	64.4376		128.875
	64.4376	48.2423		64.4376
	73.5164	64.4376		38.0397
	64.4376	26.3978		26.3978
	80.6328	20.0991		20.0991
	128.875	128.875		128.875
	64.4376	38.0397		64.4376
	117.233	64.4376		38.0397
	20.0991	38.0397		64.4376
	16.1952	128.875		38.0397
	38.0397	38.0397		128.875
	64.4376	128.875		90.8354
	64.4376	64.4376		64.4376
	64.4376	26.3978		64.4376
	64.4376	128.875		38.0397
	64.4376	64.4376		128.875
	80.6328	38.0397		64.4376
	128.875	64.4376		38.0397
	64.4376	38.0397		64.4376
	117.233	64.4376		38.0397
	20.0991	38.0397		128.875
	16.1952	128.875		128.875
	38.0397	90.8354		108.776
	64.4376	90.8354		90.8354
	64.4376	90.8354		64.4376
	64.4376	64.4376		128.875
	64.4376	48.2423		64.4376
	64.4376	64.4376		38.0397
	80.6328	26.3978		26.3978
	128.875	20.0991		20.0991
	64.4376	128.875		128.875
	117.233	38.0397		90.8354
	20.0991	64.4376		64.4376
	16.1952	38.0397		38.0397
	38.0397	128.875		26.3978
	64.4376	38.0397		128.875
	64.4376	128.875		90.8354
	64.4376	64.4376		64.4376
	64.4376	26.3978		38.0397
	64.4376	128.875		38.0397
	80.6328	64.4376		128.875
	128.875	38.0397		64.4376
	64.4376	64.4376		38.0397
	117.233	38.0397		26.3978
	20.0991	64.4376		20.0991
	16.1952	38.0397		128.875
	38.0397	128.875		64.4376
	64.4376	90.8354		38.0397
	64.4376	90.8354		64.4376
	64.4376	90.8354		38.0397
	64.4376	64.4376		128.875
	64.4376	48.2423		90.8354
	80.6328	64.4376		64.4376
	128.875	26.3978		64.4376
	64.4376	20.0991		38.0397
	117.233	128.875		128.875
	20.0991	38.0397		64.4376
	16.1952	64.4376		38.0397
	38.0397	38.0397		64.4376
	64.4376	128.875		38.0397
	64.4376	38.0397		128.875
	64.4376	128.875		64.4376
	64.4376	64.4376		38.0397
	64.4376	26.3978		26.3978
	80.6328	128.875		64.4376
	128.875	64.4376		128.875
	64.4376	64.4376		128.875
	117.233	64.4376		112.68
	20.0991	38.0397		97.6567
	16.1952	64.4376		84.5367
	38.0397	38.0397		128.875
	64.4376	128.875		64.4376
	64.4376	102.477		38.0397
	64.4376	90.8354		26.3978
	64.4376	90.8354		20.0991
	64.4376	64.4376		128.875
	80.6328	48.2423		90.8354
	128.875	64.4376		64.4376
	64.4376	26.3978		38.0397
	117.233	20.0991		38.0397
	20.0991	128.875		128.875
	16.1952	38.0397		64.4376
	38.0397	64.4376		38.0397
	64.4376	38.0397		26.3978
	64.4376	128.875		20.0991
	64.4376	38.0397		128.875
	64.4376	128.875		64.4376
	64.4376	64.4376		38.0397
	80.6328	26.3978		64.4376
	128.875	128.875		38.0397
	64.4376	64.4376		128.875
	117.233	64.4376		90.8354
	20.0991	64.4376		64.4376
	16.1952	38.0397		64.4376
	38.0397	64.4376		38.0397
	64.4376	38.0397		128.875
	64.4376	108.776		64.4376
	64.4376	90.8354		38.0397
	64.4376	90.8354		64.4376
	64.4376	90.8354		38.0397
	80.6328	64.4376		128.875
	128.875	48.2423		64.4376
	64.4376	64.4376		38.0397
	117.233	26.3978		26.3978
	20.0991	20.0991		64.4376
	16.1952	128.875		128.875
	38.0397	38.0397		128.875
	64.4376	64.4376		112.68
	64.4376	38.0397		97.6567
	64.4376	128.875		84.5367
	64.4376	38.0397		128.875
	64.4376	128.875		64.4376
	80.6328	64.4376		38.0397
	128.875	26.3978		26.3978
	64.4376	128.875		20.0991
	117.233	64.4376		128.875
	20.0991	64.4376		90.8354
	16.1952	64.4376		64.4376
	38.0397	38.0397		38.0397
	64.4376	64.4376		38.0397
	64.4376	38.0397		128.875
	64.4376	108.776		64.4376
	64.4376	90.8354		38.0397
	64.4376	90.8354		26.3978
	80.6328	90.8354		20.0991
	128.875	64.4376		128.875
	64.4376	48.2423		64.4376
		64.4376		38.0397
		26.3978		64.4376
		20.0991		38.0397
		128.875		128.875
		38.0397		90.8354
		64.4376		64.4376
		38.0397		64.4376
		128.875		38.0397
		38.0397		128.875
		128.875		64.4376
		64.4376		38.0397
		26.3978		64.4376
		128.875		38.0397
		64.4376		128.875
		64.4376		64.4376
		64.4376		38.0397
		38.0397		26.3978
		64.4376		64.4376
		38.0397		128.875
		108.776		128.875
		90.8354		112.68
		90.8354		97.6567
		90.8354		84.5367
		64.4376		128.875
		38.0397		64.4376
		64.4376		38.0397
		26.3978		26.3978
		20.0991		20.0991
		128.875		128.875
		38.0397		90.8354
		64.4376		64.4376
		38.0397		38.0397
		128.875		38.0397
		38.0397		128.875
		128.875		64.4376
		64.4376		38.0397
		26.3978		26.3978
		128.875		20.0991
		64.4376		128.875
		64.4376		64.4376
		64.4376		38.0397
		38.0397		64.4376
		64.4376		38.0397
		38.0397		128.875
		102.477		90.8354
		80.6328		64.4376
		90.8354		64.4376
		90.8354		38.0397
		64.4376		128.875
		38.0397		64.4376
		64.4376		38.0397
		26.3978		64.4376
		20.0991		38.0397
		128.875		128.875
		38.0397		64.4376
		64.4376		38.0397
		38.0397		26.3978
		128.875		64.4376
		38.0397		128.875
		128.875		64.4376
		64.4376		38.0397
		26.3978		26.3978
		128.875		64.4376
		64.4376		128.875
		64.4376		128.875
		64.4376		115.326
		38.0397		102.477
		64.4376		90.8354
		38.0397		128.875
		102.477		90.8354
		80.6328		64.4376
		90.8354		38.0397
		90.8354		38.0397
		64.4376		128.875
		38.0397		64.4376
		64.4376		38.0397
		26.3978		26.3978
		20.0991		20.0991
		128.875		128.875
		38.0397		64.4376
		64.4376		38.0397
		38.0397		64.4376
		128.875		38.0397
		155.273		128.875
		128.875		90.8354
		64.4376		64.4376
		26.3978		64.4376
		128.875		38.0397
		64.4376		128.875
		64.4376		64.4376
		64.4376		38.0397
		38.0397		64.4376
		64.4376		38.0397
		38.0397		128.875
		108.776		64.4376
		90.8354		38.0397
		90.8354		64.4376
		90.8354		38.0397
		64.4376		128.875
		38.0397		128.875
		64.4376		112.68
		26.3978		97.6567
		20.0991		64.4376
		128.875		128.875
		38.0397		64.4376
		64.4376		38.0397
		38.0397		26.3978
		128.875		20.0991
		38.0397		128.875
		128.875		90.8354
		64.4376		64.4376
		26.3978		90.8354
		128.875		64.4376
		64.4376		128.875
		64.4376		64.4376
		64.4376		38.0397
		38.0397		26.3978
		64.4376		20.0991
		38.0397		128.875
		108.776		64.4376
		90.8354		38.0397
		90.8354		64.4376
		90.8354		38.0397
		64.4376		128.875
		38.0397		90.8354
		64.4376		64.4376
		26.3978		64.4376
		20.0991		38.0397
		128.875		128.875
		38.0397		64.4376
		64.4376		38.0397
		38.0397		64.4376
		128.875		38.0397
		38.0397		128.875
		128.875		64.4376
		64.4376		38.0397
		26.3978		26.3978
		128.875		64.4376
		64.4376		128.875
		64.4376		128.875
		64.4376		112.68
		38.0397		97.6567
		64.4376		84.5367
		38.0397		128.875
		108.776		64.4376
		90.8354		38.0397
		90.8354		26.3978
		90.8354		20.0991
		64.4376		128.875
		38.0397		64.4376
		64.4376		38.0397
		26.3978		90.8354
		20.0991		64.4376
		128.875		128.875
		38.0397		64.4376
		64.4376		38.0397
		38.0397		26.3978
		128.875		20.0991
		38.0397		128.875
		128.875		64.4376
		38.0397		38.0397
		26.3978		64.4376
		128.875		38.0397
		64.4376		128.875
		64.4376		90.8354
		64.4376		64.4376
		38.0397		64.4376
		64.4376		38.0397
		38.0397		128.875
		108.776		64.4376
		90.8354		38.0397
		90.8354		64.4376
		90.8354		38.0397
		64.4376		128.875
		38.0397		128.875
		64.4376		108.776
		26.3978		90.8354
		20.0991		64.4376
		128.875		128.875
		38.0397		64.4376
		64.4376		38.0397
		38.0397		26.3978
		128.875		20.0991
		38.0397		128.875
		128.875		64.4376
		64.4376		38.0397
		26.3978		26.3978
		128.875		20.0991
		64.4376		128.875
		38.0397		64.4376
		64.4376		38.0397
		38.0397		90.8354
		64.4376		64.4376
		38.0397		128.875
		102.477		64.4376
		80.6328		38.0397
		90.8354		26.3978
		90.8354		20.0991
		64.4376		128.875
		38.0397		64.4376
		64.4376		38.0397
		26.3978		64.4376
		20.0991		38.0397
		128.875		128.875
		38.0397		90.8354
		64.4376		64.4376
		38.0397		64.4376
		128.875		38.0397
		38.0397		128.875
		128.875		64.4376
		26.3978		38.0397
		26.3978		64.4376
		128.875		38.0397
		64.4376		128.875
		38.0397		128.875
		64.4376		108.776
		38.0397		90.8354
		64.4376		64.4376
		38.0397		128.875
		128.875		64.4376
		90.8354		38.0397
		90.8354		26.3978
		90.8354		20.0991
		64.4376		128.875
		38.0397		64.4376
		64.4376		38.0397
		26.3978		26.3978
		20.0991		20.0991
		128.875		128.875
		38.0397		64.4376
		64.4376		38.0397
		38.0397		64.4376
		128.875		38.0397
		38.0397		128.875
		128.875		64.4376
		64.4376		155.273
		26.3978		64.4376
		128.875		38.0397
		64.4376		128.875
		38.0397		64.4376
		64.4376		38.0397
		38.0397		64.4376
		64.4376		38.0397
		38.0397		128.875
		128.875		90.8354
		90.8354		64.4376
		90.8354		64.4376
		90.8354		38.0397
		64.4376		128.875
		38.0397		64.4376
		64.4376		38.0397
		26.3978		64.4376
		20.0991		38.0397
		128.875		128.875
		38.0397		128.875
		64.4376		108.776
		38.0397		90.8354
		128.875		64.4376
		38.0397		128.875
		128.875		64.4376
		26.3978		38.0397
		26.3978		26.3978
		128.875		20.0991
		64.4376		128.875
		38.0397		64.4376
		64.4376		38.0397
		38.0397		26.3978
		64.4376		20.0991
		38.0397		128.875
		128.875		64.4376
		90.8354		38.0397
		90.8354		64.4376
		90.8354		38.0397
		64.4376		128.875
		38.0397		64.4376
		64.4376		155.273
		26.3978		64.4376
		20.0991		38.0397
		128.875		128.875
		38.0397		64.4376
		64.4376		38.0397
		38.0397		64.4376
		128.875		38.0397
		38.0397		128.875
		128.875		90.8354
		26.3978		64.4376
		26.3978		64.4376
		128.875		38.0397
		64.4376		128.875
		38.0397		64.4376
		64.4376		38.0397
		128.875		64.4376
		64.4376		38.0397
		38.0397		128.875
		128.875		128.875
		64.4376		108.776
		90.8354		90.8354
		38.0397		64.4376
		64.4376		128.875
		38.0397		64.4376
		64.4376		38.0397
		38.0397		26.3978
		90.8354		20.0991
		128.875		128.875
		102.477		64.4376
		64.4376		38.0397
		38.0397		26.3978
		128.875		20.0991
		38.0397		128.875
		128.875		64.4376
		26.3978		38.0397
		26.3978		64.4376
		128.875		38.0397
		64.4376		128.875
		38.0397		64.4376
		64.4376		155.273
		128.875		64.4376
		64.4376		38.0397
		38.0397		128.875
		128.875		64.4376
		64.4376		38.0397
		64.4376		64.4376
		38.0397		38.0397
		64.4376		128.875
		38.0397		90.8354
		64.4376		64.4376
		38.0397		64.4376
		90.8354		38.0397
		128.875		128.875
		102.477		64.4376
		64.4376		38.0397
		38.0397		64.4376
		128.875		38.0397
		38.0397		128.875
		128.875		128.875
		26.3978		108.776
		26.3978		90.8354
		128.875		64.4376
		64.4376		128.875
		38.0397		64.4376
		64.4376		38.0397
		128.875		26.3978
		64.4376		20.0991
		38.0397		128.875
		128.875		64.4376
		64.4376		38.0397
		64.4376		26.3978
		38.0397		20.0991
		64.4376		128.875
		38.0397		64.4376
		64.4376		38.0397
		38.0397		26.3978
		90.8354		112.68
		128.875		128.875
		102.477		64.4376
		64.4376		128.875
		38.0397		64.4376
		128.875		38.0397
		38.0397		128.875
		128.875		64.4376
		26.3978		38.0397
		26.3978		90.8354
		128.875		64.4376
		64.4376		128.875
		38.0397		90.8354
		64.4376		64.4376
		38.0397		38.0397
		64.4376		26.3978
		38.0397		128.875
		128.875		64.4376
		90.8354		38.0397
		64.4376		64.4376
		38.0397		38.0397
		64.4376		128.875
		38.0397		128.875
		64.4376		108.776
		38.0397		90.8354
		90.8354		64.4376
		128.875		128.875
		102.477		64.4376
		64.4376		38.0397
		38.0397		26.3978
		128.875		20.0991
		38.0397		128.875
		128.875		64.4376
		26.3978		38.0397
		26.3978		26.3978
		128.875		20.0991
		64.4376		128.875
		38.0397		64.4376
		64.4376		64.4376
		38.0397		64.4376
		64.4376		38.0397
		38.0397		128.875
		90.8354		64.4376
		64.4376		128.875
		64.4376		102.477
		38.0397		80.6328
		64.4376		128.875
		38.0397		64.4376
		64.4376		64.4376
		38.0397		38.0397
		90.8354		26.3978
		128.875		128.875
		102.477		90.8354
		64.4376		64.4376
		38.0397		38.0397
		128.875		26.3978
		38.0397		128.875
		128.875		64.4376
		26.3978		38.0397
		26.3978		64.4376
		128.875		38.0397
		64.4376		128.875
		38.0397		64.4376
		64.4376		38.0397
		128.875		26.3978
		64.4376		64.4376
		38.0397		128.875
		90.8354		128.875
		64.4376		112.68
		64.4376		97.6567
		38.0397		80.6328
		64.4376		128.875
		38.0397		64.4376
		64.4376		38.0397
		38.0397		26.3978
		90.8354		20.0991
		128.875		128.875
		102.477		64.4376
		64.4376		64.4376
		38.0397		108.776
		128.875		90.8354
		38.0397		128.875
		128.875		64.4376
		26.3978		38.0397
		26.3978		26.3978
		128.875		20.0991
		64.4376		128.875
		38.0397		64.4376
		64.4376		38.0397
		128.875		26.3978
		64.4376		20.0991
		38.0397		128.875
		90.8354		90.8354
		64.4376		64.4376
		64.4376		38.0397
		38.0397		26.3978
		64.4376		128.875
		38.0397		64.4376
		64.4376		38.0397
		38.0397		64.4376
		90.8354		38.0397
		128.875		128.875
		102.477		128.875
		64.4376		102.477
		38.0397		80.6328
		128.875		64.4376
		38.0397		128.875
		128.875		64.4376
		26.3978		38.0397
		26.3978		26.3978
		128.875		20.0991
		64.4376		128.875
		38.0397		64.4376
		64.4376		38.0397
		128.875		26.3978
		64.4376		20.0991
		38.0397		128.875
		90.8354		64.4376
		64.4376		64.4376
		64.4376		48.2423
		38.0397		38.0397
		64.4376		128.875
		38.0397		64.4376
		64.4376		38.0397
		38.0397		26.3978
		90.8354		20.0991
		128.875		128.875
		102.477		64.4376
		64.4376		38.0397
		38.0397		26.3978
		128.875		20.0991
		38.0397		128.875
		128.875		90.8354
		26.3978		64.4376
		26.3978		38.0397
		128.875		26.3978
		102.477		128.875
		80.6328		64.4376
		64.4376		38.0397
		38.0397		26.3978
		26.3978		64.4376
		38.0397		128.875
		64.4376		128.875
		38.0397		102.477
		64.4376		80.6328
		38.0397		64.4376
		64.4376		128.875
		38.0397		64.4376
		64.4376		38.0397
		38.0397		26.3978
		90.8354		20.0991
		128.875		128.875
		102.477		64.4376
		64.4376		38.0397
		38.0397		26.3978
		128.875		20.0991
		38.0397		128.875
		128.875		64.4376
		26.3978		64.4376
		26.3978		48.2423
		128.875		38.0397
		102.477		128.875
		64.4376		64.4376
		64.4376		38.0397
		128.875		26.3978
		64.4376		20.0991
		38.0397		128.875
		64.4376		64.4376
		38.0397		38.0397
		64.4376		26.3978
		38.0397		20.0991
		64.4376		128.875
		38.0397		90.8354
		64.4376		64.4376
		38.0397		38.0397
		90.8354		26.3978
		128.875		128.875
		102.477		64.4376
		64.4376		38.0397
		38.0397		26.3978
		128.875		20.0991
		38.0397		128.875
		128.875		128.875
		26.3978		102.477
		26.3978		80.6328
		128.875		64.4376
		102.477		128.875
		80.6328		64.4376
		64.4376		38.0397
		38.0397		26.3978
		26.3978		20.0991
		38.0397		128.875
		64.4376		64.4376
		38.0397		38.0397
		64.4376		26.3978
		38.0397		20.0991
		64.4376		128.875
		38.0397		64.4376
		64.4376		64.4376
		38.0397		48.2423
		90.8354		38.0397
		128.875		128.875
		102.477		64.4376
		64.4376		38.0397
		38.0397		26.3978
		128.875		20.0991
		38.0397		128.875
		128.875		64.4376
		26.3978		64.4376
		26.3978		38.0397
		128.875		26.3978
		102.477		128.875
		64.4376		90.8354
		64.4376		64.4376
		128.875		38.0397
		64.4376		26.3978
		38.0397		128.875
		64.4376		64.4376
		38.0397		38.0397
		64.4376		26.3978
		38.0397		20.0991
		64.4376		128.875
		38.0397		128.875
		64.4376		108.776
		38.0397		90.8354
		90.8354		64.4376
		128.875		128.875
		102.477		64.4376
		64.4376		38.0397
		38.0397		26.3978
		128.875		20.0991
		38.0397		128.875
		128.875		64.4376
		26.3978		38.0397
		26.3978		26.3978
		128.875		20.0991
		102.477		128.875
		64.4376		64.4376
		64.4376		64.4376
		128.875		48.2423
		64.4376		38.0397
		38.0397		128.875
		64.4376		64.4376
		38.0397		38.0397
		64.4376		26.3978
		38.0397		20.0991
		64.4376		128.875
		38.0397		64.4376
		64.4376		64.4376
		38.0397		38.0397
		90.8354		26.3978
		128.875		128.875
		102.477		90.8354
		64.4376		64.4376
		38.0397		38.0397
		128.875		26.3978
		38.0397		128.875
		128.875		64.4376
		26.3978		38.0397
		26.3978		26.3978
		128.875		20.0991
		102.477		128.875
		64.4376		108.776
		64.4376		90.8354
		128.875		64.4376
		64.4376		64.4376
		38.0397		128.875
		64.4376		64.4376
		38.0397		38.0397
		64.4376		26.3978
		38.0397		64.4376
		64.4376		128.875
		38.0397		128.875
		64.4376		128.875
		38.0397		108.776
		90.8354		90.8354
		128.875		128.875
		102.477		64.4376
		64.4376		64.4376
		38.0397		48.2423
		128.875		38.0397
		38.0397		128.875
		128.875		64.4376
		26.3978		38.0397
		26.3978		26.3978
		128.875		20.0991
		102.477		128.875
		64.4376		64.4376
		64.4376		64.4376
		38.0397		38.0397
		26.3978		26.3978
		38.0397		128.875
		64.4376		90.8354
		38.0397		64.4376
		64.4376		38.0397
		38.0397		26.3978
		64.4376		128.875
		38.0397		64.4376
		64.4376		38.0397
		38.0397		26.3978
		90.8354		20.0991
		128.875		128.875
		90.8354		108.776
		64.4376		64.4376
		38.0397		38.0397
		128.875		64.4376
		38.0397		128.875
		128.875		64.4376
		26.3978		64.4376
		26.3978		38.0397
		128.875		64.4376
		102.477		128.875
		64.4376		128.875
		64.4376		90.8354
		128.875		128.875
		64.4376		108.776
		38.0397		128.875
		64.4376		64.4376
		38.0397		64.4376
		64.4376		48.2423
		38.0397		38.0397
		64.4376		128.875
		38.0397		64.4376
		64.4376		38.0397
		38.0397		26.3978
		90.8354		20.0991
		128.875		128.875
		90.8354		64.4376
		64.4376		64.4376
		38.0397		38.0397
		128.875		26.3978
		38.0397		128.875
		128.875		90.8354
		26.3978		64.4376
		26.3978		38.0397
		128.875		128.875
		102.477		128.875
		64.4376		64.4376
		64.4376		38.0397
		128.875		26.3978
		64.4376		20.0991
		38.0397		128.875
		64.4376		108.776
		38.0397		64.4376
		64.4376		38.0397
		38.0397		64.4376
		64.4376		128.875
		38.0397		64.4376
		64.4376		64.4376
		38.0397		38.0397
		90.8354		64.4376
		128.875		128.875
		90.8354		128.875
		64.4376		90.8354
		38.0397		128.875
		128.875		108.776
		38.0397		128.875
		128.875		64.4376
		26.3978		64.4376
		26.3978		48.2423
		128.875		38.0397
		102.477		128.875
		64.4376		64.4376
		64.4376		38.0397
		38.0397		26.3978
		64.4376		20.0991
		38.0397		128.875
		64.4376		64.4376
		38.0397		64.4376
		64.4376		38.0397
		38.0397		26.3978
		64.4376		128.875
		38.0397		90.8354
		64.4376		64.4376
		38.0397		64.4376
		90.8354		128.875
		128.875		128.875
		90.8354		64.4376
		64.4376		38.0397
		38.0397		26.3978
		128.875		20.0991
		38.0397		128.875
		128.875		64.4376
		26.3978		38.0397
		26.3978		26.3978
		128.875		64.4376
		102.477		128.875
		64.4376		64.4376
		64.4376		64.4376
		38.0397		38.0397
		64.4376		64.4376
		38.0397		128.875
		64.4376		90.8354
		38.0397		64.4376
		64.4376		128.875
		38.0397		108.776
		64.4376		128.875
		38.0397		64.4376
		64.4376		64.4376
		38.0397		48.2423
		90.8354		38.0397
		128.875		128.875
		90.8354		64.4376
		64.4376		38.0397
		38.0397		26.3978
		128.875		20.0991
		38.0397		128.875
		128.875		64.4376
		26.3978		64.4376
		26.3978		38.0397
		128.875		26.3978
		102.477		128.875
		64.4376		90.8354
		64.4376		64.4376
		64.4376		64.4376
		64.4376		128.875
		38.0397		128.875
		64.4376		64.4376
		38.0397		38.0397
		64.4376		26.3978
		38.0397		20.0991
		64.4376		128.875
		38.0397		64.4376
		64.4376		38.0397
		38.0397		26.3978
		90.8354		64.4376
		128.875		128.875
		90.8354		64.4376
		64.4376		64.4376
		38.0397		38.0397
		128.875		64.4376
		38.0397		128.875
		128.875		90.8354
		26.3978		128.875
		26.3978		112.68
		128.875		97.6567
		102.477		128.875
		64.4376		64.4376
		64.4376		64.4376
		64.4376		48.2423
		64.4376		38.0397
		38.0397		128.875
		64.4376		64.4376
		38.0397		38.0397
		64.4376		26.3978
		38.0397		20.0991
		64.4376		128.875
		38.0397		64.4376
		64.4376		64.4376
		38.0397		38.0397
		90.8354		26.3978
		128.875		128.875
		90.8354		90.8354
		64.4376		64.4376
		38.0397		64.4376
		128.875		128.875
		38.0397		128.875
		128.875		64.4376
		26.3978		38.0397
		26.3978		26.3978
		128.875		64.4376
		102.477		128.875
		64.4376		64.4376
		64.4376		38.0397
		64.4376		26.3978
		64.4376		64.4376
		38.0397		128.875
		64.4376		64.4376
		38.0397		64.4376
				38.0397
				64.4376
				128.875
				128.875
				128.875
				112.68
				97.6567
				128.875
				64.4376
				64.4376
				48.2423
				38.0397
				128.875
				64.4376
				38.0397
				26.3978
				20.0991
				128.875
				64.4376
				38.0397
				26.3978
				20.0991
				128.875
				90.8354
				64.4376
				64.4376
				38.0397
				128.875
				64.4376
				38.0397
				26.3978
				64.4376
				128.875
				64.4376
				38.0397
				26.3978
				64.4376
				128.875
				64.4376
				64.4376
				38.0397
				64.4376
				128.875
				128.875
				128.875
				112.68
				97.6567
				128.875
				64.4376
				64.4376
				48.2423
				38.0397
				128.875
				64.4376
				38.0397
				26.3978
				20.0991
				128.875
				64.4376
				38.0397
				26.3978
				20.0991
				128.875
				90.8354
				64.4376
				64.4376
				38.0397
				128.875
				64.4376
				38.0397
				26.3978
				64.4376
				128.875
				64.4376
				38.0397
				26.3978
				64.4376
				128.875
				64.4376
				64.4376
				38.0397
				64.4376
				128.875
				128.875
				128.875
				112.68
				97.6567
				128.875
				64.4376
				64.4376
				48.2423
				38.0397
				128.875
				64.4376
				38.0397
				26.3978
				20.0991
				128.875
				64.4376
				64.4376
				38.0397
				26.3978
				128.875
				90.8354
				64.4376
				64.4376
				128.875
				128.875
				64.4376
				38.0397
				26.3978
				64.4376
				128.875
				64.4376
				38.0397
				26.3978
				64.4376
				128.875
				64.4376
				64.4376
				38.0397
				64.4376
				128.875
				128.875
				128.875
				112.68
				97.6567
				128.875
				64.4376
				64.4376
				48.2423
				38.0397
				128.875
				64.4376
				38.0397
				26.3978
				20.0991
				128.875
				64.4376
				64.4376
				38.0397
				26.3978
				128.875
				90.8354
				64.4376
				64.4376
				38.0397
				128.875
				64.4376
				38.0397
				26.3978
				64.4376
				128.875
				64.4376
				38.0397
				26.3978
				64.4376
				128.875
				64.4376
				64.4376
				38.0397
				64.4376
				128.875
				128.875
				128.875
				112.68
				97.6567
				128.875
				64.4376
				64.4376
				48.2423
				38.0397
				128.875
				64.4376
				38.0397
				26.3978
				20.0991
				128.875
				64.4376
				64.4376
				38.0397
				26.3978
				128.875
				90.8354
				64.4376
				64.4376
				38.0397
				128.875
				64.4376
				38.0397
				26.3978
				64.4376
				128.875
				64.4376
				38.0397
				26.3978
				64.4376
				128.875
				64.4376
				64.4376
				38.0397
				64.4376
				128.875
				128.875
				128.875
				112.68
				97.6567
				128.875
				64.4376
				64.4376
				48.2423
				38.0397
				128.875
				64.4376
				38.0397
				26.3978
				20.0991
				128.875
				64.4376
				64.4376
				38.0397
				26.3978
				128.875
				90.8354
				64.4376
				64.4376
				38.0397
				128.875
				64.4376
				38.0397
				26.3978
				64.4376
				128.875
				64.4376
				38.0397
				26.3978
				64.4376
				128.875
				64.4376
				64.4376
				38.0397
				64.4376
				128.875
				128.875
				128.875
				112.68
				97.6567
				128.875
				64.4376
				64.4376
				48.2423
				38.0397
				128.875
				64.4376
				38.0397
				26.3978
				20.0991
				128.875
				64.4376
				64.4376
				38.0397
				26.3978
				128.875
				90.8354
				64.4376
				64.4376
				38.0397
				128.875
				64.4376
				38.0397
				26.3978
				64.4376
				128.875
				64.4376
				38.0397
				26.3978
				64.4376
				128.875
				64.4376
				64.4376
				38.0397
				64.4376
				128.875
				128.875
				128.875
				112.68
				97.6567
				128.875
				64.4376
				64.4376
				48.2423
				38.0397
				128.875
				64.4376
				38.0397
				26.3978
				20.0991
				128.875
				64.4376
				38.0397
				26.3978
				20.0991
				128.875
				90.8354
				64.4376
				64.4376
				38.0397
				128.875
				64.4376
				38.0397
				26.3978
				64.4376
				128.875
				64.4376
				38.0397
				26.3978
				64.4376
				128.875
				64.4376
				64.4376
				38.0397
				64.4376
				128.875
				128.875
				128.875
				112.68
				97.6567
				128.875
				64.4376
				64.4376
				48.2423
				38.0397
				128.875
				64.4376
				38.0397
				26.3978
				20.0991
				128.875
				64.4376
				38.0397
				26.3978
				20.0991
				128.875
				90.8354
				64.4376
				64.4376
				38.0397
				128.875
				64.4376
				38.0397
				64.4376
				38.0397
				128.875
				64.4376
				38.0397
				26.3978
				64.4376
				128.875
				64.4376
				64.4376
				38.0397
				64.4376
				128.875
				128.875
				128.875
				112.68
				97.6567
				128.875
				64.4376
				64.4376
				48.2423
				38.0397
				128.875
				64.4376
				38.0397
				26.3978
				20.0991
				128.875
				64.4376
				38.0397
				26.3978
				20.0991
				128.875
				90.8354
				64.4376
				64.4376
				38.0397
				128.875
				64.4376
				38.0397
				64.4376
				38.0397
				128.875
				64.4376
				38.0397
				26.3978
				64.4376
				128.875
				64.4376
				64.4376
				38.0397
				64.4376
				128.875
				128.875
				128.875
				112.68
				97.6567
				128.875
				64.4376
				64.4376
				48.2423
[truncated: 476 more rows]
[truncated: 11 more columns]

## Sheet: Fig. 4
Figure 4a	Phosphaticid acid (nM/μg protein)											Figure 4i	Wound close rate (nm/s)							Figure 4a	One-way ANOVA
	-			Pro			VU			n=4			-			OA					DF	Sum of Squares	Mean Square	F Value	Prob>F									Figure 4e+i	Wound Closure Rate (nm/s)
	MDA-wt	Red	Far-Red	MDA-wt	Red	Far-Red	MDA-wt	Red	Far-Red				MDA-wt	Red	Far-Red	MDA-wt	Red	Far-Red	n=4	Model	8	6786.35	848.293	30.7127	1.27856e-11										-												Pro
Mean	30.4832	67.2564	39.8494	27.5223	66.6632	40.5929	36.8769	34.8116	37.028				4.05433	5.77116	4.65643	6.66131	5.8195	6.39454		Error	27	745.748	27.6203												MDA-wt				Red				Far-Red				MDA-wt
Std	2.31467	6.62877	2.5172	2.49264	5.55275	5.16472	6.6681	3.29736	3.42718				0.146184	0.238826	0.123628	0.440545	0.860916	0.922905		Total	35	7532.09												Time (Sec)	Control 1	Control 2	Control 3	Control 4	Control 1	Control 2	Control 3	Control 4	Control 1	Control 2	Control 3	Control 4	Pro 1	Pro 2	Pro 3
	31.2001	61.628	42.4713	25.1335	62.1613	38.1892	34.3273	35.8398	32.0259				4.12763	5.74125	4.55843	6.35541	5.14874	7.23039																600	0.524211	19.4944	-5.36271	-13.5866	6.72085	11.6866	14.6763	2.99292	2.42983	15.3761	4.54942	2.92098	10.3961	25.3975	2.55017
	26.6182	71.1437	35.906	24.9745	68.4437	48.9322	30.1689	31.9243	37.2581				4.21768	5.44136	4.86386	7.03685	4.93397	5.76749		Bonferroni Test														1200	2.46554	13.5536	-10.3532	7.43588	6.13765	8.68161	6.9446	3.28266	2.10464	4.81628	0.720062	4.19025	9.89613	16.3382	0.572479
	32.7724	76.1099	39.4983	30.4752	61.0888	40.2478	47.9673	39.7642	37.1201				3.82327	6.11501	4.63721	7.14575	6.08792	7.36097			MeanDiff	SEM	t Value	Prob	Alpha	Sig	LCL	UCL						1800	2.17901	3.94763	-5.83164	6.18517	6.09639	7.83627	7.90927	3.64197	3.41715	5.58814	2.3913	4.23909	7.02641	13.019	0.535054
	31.3423	60.1439	41.5219	29.5061	74.9591	35.0022	35.0441	31.7182	41.7078				4.04876	5.78701	4.56623	6.10721	7.10736	5.2193		Control R Control W	36.7731	3.7162	9.89536	6.4025e-09	0.05	1	23.5325	50.0137						2400	2.60842	0.721451	-6.38336	4.90932	6.28444	7.398	6.03074	4.13312	3.42066	6.29978	2.22585	3.95366	6.21779	10.976	1.34855
																				Control F Control W	9.36612	3.7162	2.52035	0.64587	0.05	0	-3.87449	22.6067						3000	3.2664	2.04675	-3.4509	3.77564	5.9668	7.01067	6.23282	3.88381	3.54776	8.55765	2.67792	4.89394	5.10166	9.58517	1.40098
																				Control F Control R	-27.407	3.7162	-7.37501	2.23642e-06	0.05	1	-40.6476	-14.1664						3600	3.38379	4.63264	-2.7246	3.0031	6.13236	6.66539	6.60452	4.01251	4.39791	8.26566	2.19338	4.40241	5.06622	9.05467	1.47305
Figure 4e	Wound close rate (nm/s)											Figure 4j	Correlation length (μm)							Pro W Control W	-2.96093	3.7162	-0.79676	1	0.05	0	-16.2016	10.2797						4200	3.90056	4.17664	-2.6684	2.29415	6.07172	7.00751	5.1198	4.46278	4.12643	7.75389	3.49998	5.07438	5.07707	8.05196	1.4048
	-			Pro			VU						-		OA		n=4			Pro W Control R	-39.7341	3.7162	-10.6921	1.19319e-09	0.05	1	-52.9747	-26.4934						4800	3.19469	3.63231	-2.47522	1.77364	6.10373	7.00804	6.36072	4.63878	4.13358	7.80841	3.3709	5.19298	4.4063	7.51103	1.72802
	MDA-wt	Red	Far-Red	MDA-wt	Red	Far-Red	MDA-wt	Red	Far-Red	n=4			Red	Far-Red	Red	Far-Red				Pro W Control F	-12.327	3.7162	-3.31711	0.09379	0.05	0	-25.5677	0.91356						5400	3.51904	4.67922	-1.77817	1.71216	5.97635	6.65946	6.10359	4.64064	4.10611	7.74329	2.67154	4.97692	3.34469	6.83175	1.90386
Mean	4.05433	5.77116	4.65643	3.88748	6.75694	4.34096	3.1531	4.5283	3.47901			Mean	84.6613	67.8468	87.7245	69.2864				Pro R Control W	36.18	3.7162	9.73575	9.05106e-09	0.05	1	22.9394	49.4206						6000	3.3572	4.4062	1.07669	2.05585	5.7811	6.53671	5.78264	4.74273	3.71362	7.55289	3.18131	4.84678	3.42779	6.50471	1.95325
Std	0.146184	0.238826	0.123628	0.341538	0.448461	0.573325	0.361921	0.313491	0.478017			Std	40.5483	36.7355	34.6023	38.9349				Pro R Control R	-0.59313	3.7162	-0.15961	1	0.05	0	-13.8338	12.6475						6600	2.79576	4.18383	0.168525	2.88999	5.76675	6.52981	5.62046	4.80982	4.28402	7.02327	3.39768	5.15697	2.85356	6.12222	1.87369
	4.12763	5.74125	4.55843	3.36846	6.8558	3.48713	3.10086	4.83622	2.91621				128.875	90.8354	128.875	160.094				Pro R Control F	26.8139	3.7162	7.2154	3.33151e-06	0.05	1	13.5733	40.0545						7200	2.7397	3.06792	-0.872296	2.87544	5.60994	6.42599	5.76731	4.92289	4.20757	6.47928	3.18747	4.85505	3.82413	5.98837	2.13167
	4.21768	5.44136	4.86386	4.22276	6.20428	4.91938	3.71745	4.54042	4.23369				142.425	64.4376	90.8354	64.4376				Pro R Pro W	39.1409	3.7162	10.5325	1.66006e-09	0.05	1	25.9003	52.3815						7800	3.19417	2.97304	-1.29307	0.958069	5.96962	6.61003	5.70418	4.89227	4.04378	6.05839	3.03099	5.0577	3.61949	5.84023	2.30827
	3.82327	6.11501	4.63721	3.79507	7.42333	4.15212	3.08625	4.0169	3.45128				128.875	48.2423	64.4376	64.4376				Pro F Control W	10.1096	3.7162	2.72042	0.40556	0.05	0	-3.13098	23.3502						8400	3.10125	2.88594	0.260556	1.68838	5.83189	6.42723	5.4341	4.96179	4.01784	6.24607	3.29343	4.87158	3.59493	5.64078	2.49091
	4.04876	5.78701	4.56623	4.16364	6.54436	4.80523	2.70783	4.71966	3.31485				145.07	38.0397	128.875	90.8354				Pro F Control R	-26.6635	3.7162	-7.17494	3.68755e-06	0.05	1	-39.9041	-13.4229						9000	2.77063	3.50027	1.05785	1.60037	5.69746	6.37197	5.62662	5.0253	3.92828	6.17571	3.87863	5.12543	3.62555	5.40182	2.56414
													128.875	38.0397	64.4376	64.4376				Pro F Control F	0.74351	3.7162	0.20007	1	0.05	0	-12.4971	13.9841						9600	2.80143	2.75016	0.725038	1.9358	5.65654	6.32165	5.696	4.9235	4.02815	5.77898	4.24964	5.00017	2.72886	5.23432	2.6215
Figure 4f	Correlation length (μm)												128.875	26.3978	90.8354	48.2423				Pro F Pro W	13.0706	3.7162	3.51718	0.05626	0.05	0	-0.17005	26.3112						10200	2.83272	3.59156	0.971891	1.66347	5.73226	6.21084	5.76814	4.94644	4.21016	5.5925	3.82172	4.74021	3.11684	5.02579	2.68462
	-		pro		VU								64.4376	20.0991	128.875	64.4376				Pro F Pro R	-26.0704	3.7162	-7.01533	5.51451e-06	0.05	1	-39.311	-12.8298						10800	2.91822	2.6836	1.06882	2.14216	5.65801	6.17714	5.62022	5.1909	4.30443	5.19221	4.13294	4.84073	3.36577	4.88843	2.68391
	Red	Far-Red	Red	Far-Red	Red	Far-Red	n=4						166.915	128.875	64.4376	38.0397				VU W Control W	6.39364	3.7162	1.72048	1	0.05	0	-6.84697	19.6343						11400	2.69348	2.7092	-0.323382	1.79903	5.67428	6.0558	5.7853	5.15541	4.42557	5.8213	4.25882	4.61895	3.16492	4.75828	2.71806
Mean	84.6613	67.8468	120.159	67.1128	71.4383	67.9912							128.875	38.0397	38.0397	166.915				VU W Control R	-30.3795	3.7162	-8.17488	3.18598e-07	0.05	1	-43.6201	-17.1389						12000	2.60602	2.88029	1.29753	2.06644	5.64763	5.99912	5.80825	5.13101	4.22419	5.43629	4.15008	5.19327	3.19999	4.88833	2.84699
Std	40.5483	36.7355	9.67974	38.0836	35.2117	41.4668							166.915	26.3978	128.875	64.4376				VU W Control F	-2.97248	3.7162	-0.79987	1	0.05	0	-16.2131	10.2681						12600	2.85262	2.55503	0.600546	1.98515	5.66023	5.90085	5.82788	5.25401	4.20149	5.33788	4.58588	4.84295	3.02324	4.87247	2.94258
	128.875	90.8354	128.875	128.875	115.326	128.875							128.875	20.0991	90.8354	38.0397				VU W Pro W	9.35457	3.7162	2.51724	0.65047	0.05	0	-3.88604	22.5952						13200	2.81663	3.34928	1.65665	2.40589	5.70847	5.93703	5.92218	5.34996	4.19549	5.41017	4.72236	4.76105	2.4097	4.98784	3.1644
	142.425	64.4376	115.326	64.4376	102.477	38.0397							64.4376	128.875	64.4376	26.3978				VU W Pro R	-29.7863	3.7162	-8.01527	4.66925e-07	0.05	1	-43.027	-16.5457						13800	3.12639	3.13186	1.26582	2.63166	5.70028	5.84541	5.96339	5.38562	4.49944	5.66814	4.50961	4.57591	3.13931	4.91703	3.09506
	128.875	48.2423	102.477	38.0397	90.8354	26.3978							128.875	177.117	64.4376	20.0991				VU W Pro F	-3.71599	3.7162	-0.99994	1	0.05	0	-16.9566	9.52462						14400	3.27688	3.40824	1.05243	3.28471	5.82059	5.87466	6.0678	5.56719	4.22165	5.31669	4.35694	4.44131	3.10044	4.71297	3.13414
	145.07	38.0397	128.875	64.4376	80.6328	115.326							142.425	155.273	38.0397	16.1952				VU R Control W	4.32839	3.7162	1.16473	1	0.05	0	-8.91222	17.569						15000	3.30777	3.10319	1.15519	3.89047	5.90466	5.86298	6.16262	5.68122	4.46521	5.1326	4.20504	4.80867	3.02513	4.69902	3.17548
	128.875	38.0397	115.326	38.0397	128.875	102.477							128.875	128.875	128.875	64.4376				VU R Control R	-32.4447	3.7162	-8.73062	8.6419e-08	0.05	1	-45.6853	-19.2041						15600	3.34602	2.88032	2.22094	4.32425	5.92742	5.79341	6.1383	5.85302	4.56735	5.11682	4.2327	4.79065	2.83857	4.66575	3.19378
	128.875	26.3978	128.875	128.875	112.68	64.4376							145.07	26.3978	64.4376	38.0397				VU R Control F	-5.03773	3.7162	-1.35561	1	0.05	0	-18.2783	8.20288						16200	3.24578	2.96932	2.88555	4.40968	6.06452	5.80041	6.23132	5.89667	4.61168	5.34789	4.41184	4.71169	3.47307	4.68885	3.34276
	64.4376	20.0991	117.233	64.4376	97.6567	64.4376							128.875	64.4376	38.0397	166.915				VU R Pro W	7.28932	3.7162	1.9615	1	0.05	0	-5.95129	20.5299						16800	3.32223	3.10604	3.11007	3.84401	5.87487	5.73117	6.19676	5.91085	4.40013	5.22965	4.55283	4.93509	3.46361	4.56262	3.44
	166.915	128.875	128.875	38.0397	84.5367	64.4376							128.875	128.875	128.875	128.875				VU R Pro R	-31.8516	3.7162	-8.57101	1.25178e-07	0.05	1	-45.0922	-18.611						17400	3.29051	3.76747	2.89566	3.98697	6.06654	5.72227	6.17518	6.04176	4.63759	5.60332	4.49765	5.22026	4.04026	4.58143	3.53881
	128.875	38.0397	115.326	128.875	73.5164	38.0397							64.4376	64.4376	112.68	64.4376				VU R Pro F	-5.78124	3.7162	-1.55569	1	0.05	0	-19.0219	7.45937						18000	3.36833	3.20589	2.79074	4.00722	6.05159	5.67921	6.20367	6.05666	4.46504	5.45132	4.64136	5.17993	3.95657	4.4694	3.51052
	166.915	26.3978	102.477	64.4376	128.875	128.875							166.915	48.2423	64.4376	64.4376				VU R VU W	-2.06525	3.7162	-0.55574	1	0.05	0	-15.3059	11.1754						18600	3.45696	3.31151	3.35768	4.39794	6.03508	5.64	6.38017	6.08245	4.52193	5.54181	4.94876	5.06756	3.39019	4.47053	3.62159
	128.875	20.0991	128.875	38.0397	108.776	64.4376							128.875	64.4376	115.326	38.0397				VU F Control W	6.54473	3.7162	1.76113	1	0.05	0	-6.69588	19.7853						19200	3.50918	3.36184	3.26513	3.48961	6.03425	5.5919	6.33522	6.10254	4.70209	5.19658	4.73497	4.80997	3.60161	4.48579	3.62695
	64.4376	128.875	115.326	26.3978	90.8354	64.4376							166.915	80.6328	128.875	26.3978				VU F Control R	-30.2284	3.7162	-8.13422	3.51068e-07	0.05	1	-43.469	-16.9878						19800	3.59323	3.22273	3.27134	3.20238	6.01233	5.55623	6.19222	6.04683	4.76392	5.22544	4.68891	4.9122	3.95229	4.44265	3.60225
	128.875	177.117	128.875	20.0991	76.0794	38.0397							128.875	64.4376	90.8354	20.0991				VU F Control F	-2.82139	3.7162	-0.75921	1	0.05	0	-16.062	10.4192						20400	3.65105	3.01539	3.07744	3.74621	5.94865	5.47083	6.1486	6.16298	4.67961	5.10039	4.44133	5.12829	3.40905	4.47038	3.66761
	142.425	155.273	117.233	16.1952	64.4376	26.3978							64.4376	64.4376	64.4376	16.1952				VU F Pro W	9.50566	3.7162	2.5579	0.59254	0.05	0	-3.73495	22.7463						21000	3.79197	3.26111	3.40673	2.86121	5.98715	5.48603	6.18094	6.1122	4.58249	5.03134	4.79772	5.11984	3.77674	4.46781	3.65109
	128.875	128.875	128.875	13.5495	128.875	128.875							128.875	90.8354	128.875	155.273				VU F Pro R	-29.6353	3.7162	-7.97461	5.14949e-07	0.05	1	-42.8759	-16.3946						21600	3.75183	4.21383	3.43385	4.20309	5.97923	5.41904	6.03677	6.06358	4.50016	4.99578	4.43121	5.05446	3.99717	4.42631	3.81386
	145.07	26.3978	115.326	64.4376	102.477	64.4376							142.425	76.0794	64.4376	128.875				VU F Pro F	-3.5649	3.7162	-0.95929	1	0.05	0	-16.8055	9.67571						22200	3.79114	4.85932	3.29728	3.45543	5.93986	5.46604	6.21223	6.09612	4.42956	5.11194	4.75324	4.94108	3.93016	4.38368	3.7458
	128.875	64.4376	102.477	128.875	80.6328	38.0397							128.875	64.4376	90.8354	90.8354				VU F VU W	0.15109	3.7162	0.04066	1	0.05	0	-13.0895	13.3917						22800	3.85019	4.63303	3.78959	3.08458	5.95888	5.44756	6.24298	6.05997	4.57179	5.23658	4.68886	4.86643	3.77612	4.2635	3.72781
	128.875	128.875	128.875	64.4376	64.4376	48.2423							145.07	90.8354	128.875	102.477				VU F VU R	2.21634	3.7162	0.5964	1	0.05	0	-11.0243	15.457						23400	3.81323	4.2353	3.55624	4.21739	6.00138	5.45952	6.14765	6.0935	4.72234	5.21501	4.54743	4.9215	3.64682	4.24636	3.79342
	64.4376	64.4376	115.326	38.0397	48.2423	38.0397							128.875	64.4376	64.4376	80.6328																		24000	4.01323	4.67554	3.70353	3.46608	5.94228	5.45565	6.20469	6.03854	4.56504	5.37697	4.66383	4.53917	3.33674	4.00605	3.77177
	166.915	48.2423	128.875	26.3978	90.8354	128.875							128.875	48.2423	38.0397	64.4376				Figure 4e	One-way ANOVA													24600	4.59756	4.37487	4.0287	3.83595	5.97952	5.40944	6.21355	5.98982	4.60038	5.2936	4.7211	4.63281	3.75773	4.04885	3.75903
	128.875	64.4376	117.233	20.0991	64.4376	64.4376							64.4376	38.0397	128.875	48.2423					DF	Sum of Squares	Mean Square	F Value	Prob>F									25200	4.0756	4.36384	3.51223	3.36413	5.91014	5.41068	6.2872	5.97819	4.68351	5.36357	4.5347	4.57685	3.80011	4.13794	3.75926
	166.915	80.6328	128.875	16.1952	38.0397	20.0991							166.915	38.0397	90.8354	38.0397				Model	8	39.6222	4.95278	29.0984	2.42426e-11									25800	3.93048	4.47048	3.32316	4.23563	5.80744	5.37449	6.05338	5.89118	4.54653	6.46975	4.95543	4.45622	3.61131	4.18412	3.76006
	128.875	64.4376	115.326	13.5495	26.3978	16.1952							128.875	26.3978	64.4376	148.974				Error	27	4.59562	0.17021											26400	4.41275	4.44984	3.64085	3.40624	5.81355	5.33471	6.15774	5.92192	4.7106	4.91628	4.65586	4.2942	3.38979	4.1766	3.73352
	64.4376	64.4376	102.477	11.6419	90.8354	13.5495							166.915	20.0991	64.4376	128.875				Total	35	44.2178												27000	4.40455	4.36239	3.43198	4.09348	5.8063	5.32418	6.17382	5.8902	4.66924	4.91712	4.5903	4.53683	3.58402	4.2516	3.70678
	128.875	90.8354	128.875	128.875	64.4376	128.875							128.875	128.875	38.0397	64.4376																		27600	4.02508	4.65011	3.79841	4.3119	5.79711	5.2753	6.22411	5.91757	4.57617	4.8043	4.6224	4.68558	3.46532	4.15784	4.30624
	142.425	76.0794	115.326	64.4376	38.0397	64.4376							64.4376	38.0397	128.875	38.0397				Bonferroni Test														28200	4.46522	4.66683	3.86772	3.78754	5.76571	5.31883	6.14789	5.81533	4.51162	5.0771	4.50668	4.64655	3.46199	4.14684	3.75926
	128.875	64.4376	128.875	38.0397	26.3978	38.0397							128.875	26.3978	64.4376	26.3978					MeanDiff	SEM	t Value	Prob	Alpha	Sig	LCL	UCL						28800	4.39593	4.84693	4.05793	3.65184	5.74513	5.37635	6.19419	5.81783	4.61291	4.90743	4.451	4.67456	3.38954	4.24637	3.82097
	145.07	90.8354	117.233	26.3978	128.875	20.0991							142.425	20.0991	38.0397	20.0991				Control R Control w	1.57546	0.29173	5.40049	0.000374514	0.05	1	0.53606	2.61487						29400	4.34642	4.43293	4.03722	4.50248	5.69089	5.37953	6.20916	5.83174	4.34323	4.96868	4.50395	4.61066	3.28391	4.1468	3.83825
	128.875	64.4376	128.875	20.0991	102.477	16.1952							128.875	128.875	128.875	16.1952				Control F Control w	0.31993	0.29173	1.09669	1	0.05	0	-0.71947	1.35933						30000	4.1874	4.45537	4.34894	3.98717	5.71621	5.34681	6.19753	5.79675	4.29375	4.72896	4.73168	4.56499	3.33093	4.1934	3.85288
	128.875	48.2423	115.326	16.1952	80.6328	13.5495							145.07	177.117	112.68	13.5495				Control F Control R	-1.25553	0.29173	-4.30381	0.0071	0.05	1	-2.29493	-0.21613						30600	4.26491	4.33256	4.44093	4.8426	5.65135	5.31738	6.10458	5.74287	4.47032	4.86229	4.65577	4.40165	3.19481	4.25908	3.9013
	64.4376	38.0397	102.477	13.5495	64.4376	128.875							128.875	155.273	64.4376	145.07				Pro w Control w	-0.25811	0.29173	-0.88476	1	0.05	0	-1.29751	0.7813						31200	4.05302	4.76133	4.42941	4.81276	5.64681	5.29581	6.17916	5.73873	4.3769	4.89378	4.80892	4.53038	3.11985	4.21751	3.904
	166.915	38.0397	128.875	11.6419	48.2423	64.4376							128.875	128.875	115.326	128.875				Pro w Control R	-1.83357	0.29173	-6.28526	3.60447e-05	0.05	1	-2.87297	-0.79417						31800	4.18558	4.7639	4.37013	4.92483	5.66055	5.32457	6.16122	5.67543	4.63966	4.62337	4.76389	4.45582	3.17157	4.18215	3.93176
	128.875	26.3978	115.326	128.875	128.875	26.3978							64.4376	26.3978	128.875	64.4376				Pro w Control F	-0.57804	0.29173	-1.98145	1	0.05	0	-1.61744	0.46136						32400	4.17344	4.6171	4.59906	3.90384	5.60486	5.34213	6.10743	5.65832	4.65805	4.63799	4.48003	4.3181	3.05493	4.06309	3.88752
	166.915	20.0991	128.875	90.8354	108.776	128.875							166.915	64.4376	90.8354	128.875				Pro r Control w	2.63588	0.29173	9.03547	4.29852e-08	0.05	1	1.59648	3.67528						33000	4.21315	4.64251	4.572	3.40767	5.59766	5.3417	6.11907	5.63388	4.53123	4.74269	4.63804	4.36179	3.02075	4.12382	3.89507
	128.875	128.875	117.233	64.4376	90.8354	64.4376							128.875	128.875	64.4376	64.4376				Pro r Control R	1.06042	0.29173	3.63498	0.04149	0.05	1	0.02101	2.09982						33600	4.20777	4.48718	4.31597	3.93737	5.61753	5.34293	6.01965	5.6347	4.5084	4.6003	4.70462	4.37885	3.11007	4.03185	3.91319
	64.4376	38.0397	128.875	38.0397	76.0794	128.875							166.915	64.4376	128.875	90.8354				Pro r Control F	2.31595	0.29173	7.93878	5.6145e-07	0.05	1	1.27655	3.35535						34200	4.50987	4.53817	4.15475	4.21304	5.55812	5.33389	5.99306	5.63592	4.52502	4.6795	4.70192	4.32396	3.16279	4.08981	3.89734
	128.875	26.3978	115.326	26.3978	64.4376	90.8354							128.875	48.2423	64.4376	64.4376				Pro r Pro w	2.89399	0.29173	9.92023	6.06797e-09	0.05	1	1.85459	3.93339						34800	4.99986	4.48933	4.13868	4.10017	5.5454	5.38947	6.10614	5.61631	4.59061	5.20427	4.5421	4.40791	3.21515	3.9926	3.86925
	142.425	20.0991	102.477	64.4376	115.326	64.4376							64.4376	64.4376	38.0397	38.0397				Pro f Control w	0.20684	0.29173	0.70901	1	0.05	0	-0.83257	1.24624						35400	4.28178	4.63731	4.04049	4.31563	5.53838	5.35791	6.05474	5.6221	4.55449	4.51931	4.61393	4.36499	3.13575	4.08749	3.91553
	128.875	128.875	128.875	38.0397	102.477	38.0397							128.875	80.6328	128.875	142.425				Pro f Control R	-1.36863	0.29173	-4.69149	0.00251	0.05	1	-2.40803	-0.32923						36000	4.98329	4.36342	4.27128	4.0432	5.49484	5.34377	6.10318	5.59013	4.55798	4.36539	4.60823	4.3595	3.24179	4.1221	4.39527
	145.07	177.117	115.326	64.4376	90.8354	128.875							142.425	64.4376	64.4376	128.875				Pro f Control F	-0.1131	0.29173	-0.38768	1	0.05	0	-1.1525	0.92631						36600	4.80553	4.73092	4.53209	3.95461	5.51338	5.31841	6.00095	5.56109	4.51528	4.52466	4.81866	4.4645	3.12953	4.0477	4.36495
	128.875	155.273	128.875	128.875	80.6328	38.0397							128.875	64.4376	38.0397	112.68				Pro f Pro w	0.46494	0.29173	1.59377	1	0.05	0	-0.57446	1.50435						37200	4.7145	4.75115	4.83606	4.02739	5.51349	5.33892	6.02528	5.59499		4.41663	4.73409	4.39492	3.1517	4.07512	4.32625
	128.875	128.875	117.233	64.4376	128.875	26.3978							145.07	90.8354	128.875	64.4376				Pro f Pro r	-2.42905	0.29173	-8.32647	2.22294e-07	0.05	1	-3.46845	-1.38964						37800	4.03927	4.55356	4.74425	4.13193	5.45587	5.3206	5.99968	5.46034		4.34427	4.75536	4.33886	3.19372	4.10748	4.28656
	64.4376	26.3978	128.875	64.4376	112.68	20.0991							128.875	76.0794	90.8354	38.0397				VU w Control w	-0.94664	0.29173	-3.24496	0.11253	0.05	0	-1.98604	0.09276						38400	4.02688	4.28637	4.05241	4.1121	5.49211	5.35639	5.98743	5.51872		4.80495	4.91486	4.02954	3.21206	4.04952
	166.915	64.4376	115.326	38.0397	97.6567	102.477							128.875	64.4376	64.4376	26.3978				VU w Control R	-2.5221	0.29173	-8.64545	1.05267e-07	0.05	1	-3.56151	-1.4827						39000	5.0232	4.31229	4.12372	4.67887	5.47273	5.37382	5.99509	5.48272		4.33071	4.87463	4.24657	3.10798	4.07502
	128.875	128.875	128.875	26.3978	84.5367	64.4376							64.4376	90.8354	64.4376	20.0991				VU w Control F	-1.26657	0.29173	-4.34165	0.00642	0.05	1	-2.30597	-0.22717						39600	4.84893	4.33011	4.33181	4.07235	5.48427	5.36199	5.95544	5.5042		4.1904		3.92571	3.06168	4.06346
	166.915	64.4376	102.477	64.4376	73.5164	64.4376							166.915	64.4376	38.0397	16.1952				VU w Pro w	-0.68853	0.29173	-2.3602	0.92686	0.05	0	-1.72793	0.35087						40200	4.49511	4.41385	4.35426	4.65207	5.48044	5.42565	5.92744	5.4094		4.15213		4.20189	3.01523	4.02244
	128.875	48.2423	128.875	38.0397	128.875	64.4376							128.875	48.2423	128.875	140.517				VU w Pro r	-3.58252	0.29173	-12.2804	5.25647e-11	0.05	1	-4.62192	-2.54312						40800	4.67408	4.76099	4.65603	4.6534	5.45531	5.43066	5.85372	5.46143		3.95734		4.16453	3.16509	3.99116
	64.4376	64.4376	117.233	64.4376	108.776	38.0397							166.915	38.0397	64.4376	128.875				VU w Pro f	-1.15347	0.29173	-3.95397	0.01799	0.05	1	-2.19288	-0.11407						41400	4.40169	4.64395	4.45067	4.6314	5.45368	5.44432	5.9317	5.42472		3.83558		4.21233	3.03103	3.97537
	128.875	80.6328	128.875	128.875	90.8354	128.875							128.875	38.0397	38.0397	115.326				VU r Control w	0.38374	0.29173	1.31541	1	0.05	0	-0.65566	1.42314						42000	4.56274	4.72673	4.46951	4.536	5.4416	5.43208	5.83019	5.40993		3.86478		4.07549	3.08585	4.00383
	142.425	64.4376	115.326	64.4376	76.0794	64.4376							64.4376	26.3978	128.875	90.8354				VU r Control R	-1.19173	0.29173	-4.08509	0.01272	0.05	1	-2.23113	-0.15232						42600	4.59034	4.193	4.54588	4.57752	5.3996	5.41872	5.90256	5.46399		3.69076		3.96955	3.0477	3.86843
	128.875	64.4376	128.875	142.425	64.4376	64.4376							128.875	20.0991	112.68	128.875				VU r Control F	0.06381	0.29173	0.21872	1	0.05	0	-0.9756	1.10321						43200	4.62395	4.1656	4.48508	4.55406	5.43249	5.46285	5.83363	5.35107		3.7207		3.89073	3.03051	3.96868
	145.07	90.8354	102.477	128.875	128.875	38.0397							142.425	128.875	64.4376	64.4376				VU r Pro w	0.64185	0.29173	2.20017	1	0.05	0	-0.39756	1.68125						43800		3.99166	4.5139	4.54534	5.38194	5.48175	5.80652	5.36942		3.57239		3.87569	3.03396	3.92726
	128.875	76.0794	128.875	115.326	102.477	90.8354							128.875	38.0397	115.326	128.875				VU r Pro r	-2.25214	0.29173	-7.72006	9.55179e-07	0.05	1	-3.29154	-1.21274						44400		4.14583	4.58636	4.47534	5.37972	5.4814	5.82135	5.42978		3.52427		3.90666	3.01145	3.85946
	128.875	64.4376	117.233	102.477	80.6328	128.875							145.07	26.3978	128.875	102.477				VU r Pro f	0.1769	0.29173	0.6064	1	0.05	0	-0.8625	1.21631						45000		4.1614	4.23036	4.55765	5.38742	5.4974	5.84691	5.30686		3.39961		3.83019	3.02102	3.8611
	64.4376	90.8354	128.875	64.4376	64.4376	64.4376							128.875	20.0991	90.8354	160.094				VU r VU w	1.33038	0.29173	4.56037	0.00357	0.05	1	0.29097	2.36978						45600		4.21006	5.49627	4.41877	5.31777	5.45988	5.80215	5.3297		3.47455		3.72061	2.98563	3.81596
	166.915	64.4376	115.326	38.0397	38.0397	38.0397							128.875	128.875	64.4376	64.4376				VU f Control w	-0.64206	0.29173	-2.20089	1	0.05	0	-1.68146	0.39735						46200		4.01908	5.50514	5.05739	5.26615	5.45376	5.79015	5.31747		3.72511		3.84628	3.55122	4.98288
	128.875	48.2423	128.875	128.875	90.8354	48.2423							64.4376	38.0397	128.875	38.0397				VU f Control R	-2.21752	0.29173	-7.60139	1.27767e-06	0.05	1	-3.25692	-1.17812						46800		4.16868	5.48745	4.43953	5.32855	5.49924	6.08462	5.31329		3.47803		3.65334	3.6234	3.74089
	166.915	38.0397	102.477	90.8354	128.875	38.0397							166.915	155.273	64.4376	26.3978				VU f Control F	-0.96199	0.29173	-3.29758	0.09855	0.05	0	-2.00139	0.07741						47400		4.07473	5.38569	4.58319	5.27768	5.48872	5.79649	5.2831		3.44004		3.74613	2.89018	3.66882
	128.875	38.0397	128.875	64.4376	64.4376	128.875							128.875	128.875	38.0397	20.0991				VU f Pro w	-0.38395	0.29173	-1.31613	1	0.05	0	-1.42335	0.65545						48000		4.23685	4.35299	4.30472	5.24557	5.47656	6.06997	5.29463		3.38826		3.75595	3.58151	4.80899
	64.4376	26.3978	117.233	38.0397	38.0397	64.4376							166.915	26.3978	128.875	64.4376				VU f Pro r	-3.27794	0.29173	-11.2364	3.96053e-10	0.05	1	-4.31734	-2.23854						48600		4.18095	5.26344	4.10939	5.29111	5.50716	6.0325	5.31016		3.35402		3.73885	3.51516	4.76743
	128.875	20.0991	128.875	26.3978	90.8354	20.0991							128.875	20.0991	64.4376	38.0397				VU f Pro f	-0.84889	0.29173	-2.9099	0.25766	0.05	0	-1.8883	0.19051						49200		4.23239		3.90348	5.25221	5.46714	5.99677	5.25503		3.40466		3.66196	3.57364
	142.425	128.875	115.326	20.0991	64.4376	16.1952							64.4376	128.875	38.0397	26.3978				VU f VU w	0.30458	0.29173	1.04407	1	0.05	0	-0.73482	1.34398						49800		4.21893		5.18037		5.506	5.9202	5.28293		3.26256		3.52356	3.47525	4.19421
	128.875	38.0397	128.875	128.875	38.0397	13.5495							128.875	64.4376	128.875	166.915				VU f VU r	-1.0258	0.29173	-3.5163	0.05639	0.05	0	-2.0652	0.01361						50400		4.18512		4.45485		5.48752	5.9168	5.26115		3.24687		3.51752	3.58043	4.16967
	145.07	26.3978	102.477	108.776	26.3978	128.875							142.425	48.2423	64.4376	64.4376																		51000		4.02175		4.42511		5.45622	5.87235	5.29167		3.27951		3.53754	3.51198	3.94554
	128.875	20.0991	128.875	128.875	128.875	64.4376							128.875	64.4376	38.0397	38.0397				Figure 4f	One-way ANOVA													51600		4.10362		4.41243		5.44828		5.26546		3.29105		3.44761	3.70105	4.80767
	128.875	128.875	117.233	64.4376	102.477	38.0397							145.07	80.6328	64.4376	26.3978					DF	Sum of Squares	Mean Square	F Value	Prob>F									52200		3.99754		4.53954		5.43538		5.22764		3.21211		3.55474	3.68604	4.00128
	64.4376	38.0397	128.875	38.0397	80.6328	20.0991							128.875	64.4376	64.4376	20.0991				Model	5	786147	157229	113.49	5.08973e-116									52800		4.16104		4.40459		5.44328		5.2656		3.19676		3.58003	3.18069
	166.915	155.273	115.326	64.4376	64.4376	16.1952							128.875	64.4376	128.875	16.1952				Error	7541	10447300	1385.4											53400		3.97859		4.30516				5.20835		3.25564		3.55737	2.74265	4.11983
	128.875	128.875	128.875	38.0397	48.2423	13.5495							64.4376	90.8354	64.4376	64.4376				Total	7546	11233500												54000		3.87883		4.17378				5.19613		3.1723		3.43588	2.74392	4.09942
	166.915	26.3978	102.477	26.3978	128.875	128.875							166.915	76.0794	90.8354	38.0397																		54600		3.93044						5.19839		3.15376		3.43624	2.85919	3.91862
	128.875	20.0991	128.875	20.0991	108.776	64.4376							128.875	64.4376	128.875	166.915				Bonferroni Test														55200		4.02748						5.18892		3.18809		3.47544	2.75653
	64.4376	128.875	117.233	16.1952	90.8354	26.3978							166.915	90.8354	64.4376	128.875					MeanDiff	SEM	t Value	Prob	Alpha	Sig	LCL	UCL						55800		3.8683						5.21666		3.16073		3.46283	2.79043
	128.875	64.4376	128.875	128.875	76.0794	128.875							128.875	64.4376	128.875	64.4376				Control f Control r	-16.8145	1.66875	-10.0761	1.49296e-22	0.05	1	-21.7141	-11.9148						56400		3.79231						5.21132		3.16949		3.34514	2.86915
	142.425	48.2423	115.326	64.4376	64.4376	64.4376							64.4376	48.2423	64.4376	38.0397				Pro r Control r	35.4978	2.7185	13.0578	2.2478e-37	0.05	1	27.5159	43.4797						57000		3.78439						5.24756		3.35045		3.26563	2.98719	3.82156
	128.875	64.4376	128.875	64.4376	115.326	128.875							128.875	38.0397	128.875	26.3978				Pro r Control f	52.3122	2.52779	20.6948	2.08429e-91	0.05	1	44.8903	59.7341						57600		3.7537						5.20789		3.29055		3.22883	2.78688	3.79742
	145.07	80.6328	102.477	38.0397	102.477	90.8354							142.425	38.0397	90.8354	20.0991				Pro f Control r	-17.5302	1.66284	-10.5423	1.24956e-24	0.05	1	-22.4125	-12.6479						Avg	4.12763	4.21768	3.82327	4.04876	5.74125	5.44136	6.11501	5.78701	4.55843	4.86386	4.63721	4.56623	3.36846	4.22276	3.79507
	128.875	64.4376	128.875	26.3978	90.8354	64.4376							128.875	26.3978	64.4376	16.1952				Pro f Control f	-0.71576	1.32835	-0.53883	1	0.05	0	-4.61596	3.18445						Std	0.490741	0.595686	0.715047	0.474989	0.214814	0.145185	0.120037	0.230051	0.10623	0.519451	0.167332	0.329395	0.310891	0.209678	0.275517
	128.875	64.4376	117.233	20.0991	80.6328	38.0397							145.07	20.0991	128.875	13.5495				Pro f Pro r	-53.028	2.5239	-21.0103	4.0859e-94	0.05	1	-60.4385	-45.6175
	64.4376	90.8354	128.875	64.4376	128.875	128.875							128.875	128.875	64.4376	155.273				VU r Control r	-13.2066	1.58703	-8.32159	1.53159e-15	0.05	1	-17.8663	-8.54688
	166.915	76.0794	115.326	38.0397	112.68	38.0397							128.875	38.0397	38.0397	128.875				VU r Control f	3.60785	1.23212	2.92817	0.0513	0.05	0	-0.00982	7.22551
	128.875	64.4376	128.875	128.875	97.6567	26.3978							64.4376	26.3978	128.875	64.4376				VU r Pro r	-48.7044	2.4746	-19.6817	5.84655e-83	0.05	1	-55.9701	-41.4386
	166.915	90.8354	102.477	64.4376	84.5367	20.0991							166.915	20.0991	64.4376	38.0397				VU r Pro f	4.3236	1.22411	3.53203	0.00622	0.05	1	0.72944	7.91776
	128.875	64.4376	128.875	64.4376	73.5164	102.477							128.875	128.875	108.776	26.3978				VU f Control r	-16.6701	1.74314	-9.56326	2.26706e-20	0.05	1	-21.7882	-11.552
	64.4376	48.2423	117.233	38.0397	128.875	64.4376							166.915	38.0397	128.875	20.0991				VU f Control f	0.14435	1.42758	0.10112	1	0.05	0	-4.04722	4.33593
	128.875	38.0397	128.875	26.3978	108.776	64.4376							128.875	155.273	64.4376	16.1952				VU f Pro r	-52.1679	2.57751	-20.2397	1.44953e-87	0.05	1	-59.7358	-44.5999
	142.425	38.0397	115.326	20.0991	90.8354	64.4376							64.4376	128.875	38.0397	13.5495				VU f Pro f	0.86011	1.42068	0.60542	1	0.05	0	-3.3112	5.03141
	128.875	26.3978	128.875	16.1952	76.0794	38.0397							128.875	26.3978	64.4376	148.974				VU f VU r	-3.4635	1.33114	-2.6019	0.13934	0.05	0	-7.37191	0.44492
	145.07	20.0991	102.477	64.4376	64.4376	128.875							142.425	20.0991	64.4376	128.875
	128.875	128.875	128.875	128.875	128.875	64.4376							128.875	128.875	128.875	64.4376				Figure 4i	One-way ANOVA
	128.875	38.0397	117.233	64.4376	102.477	20.0991							145.07	64.4376	64.4376	38.0397					DF	Sum of Squares	Mean Square	F Value	Prob>F
	64.4376	26.3978	128.875	64.4376	80.6328	16.1952							128.875	48.2423	90.8354	26.3978				Model	5	20.7692	4.15384	10.4615	7.87221e-05
	166.915	20.0991	115.326	38.0397	64.4376	102.477							128.875	64.4376	128.875	20.0991				Error	18	7.14709	0.39706
	128.875	128.875	128.875	26.3978	38.0397	128.875							64.4376	80.6328	64.4376	16.1952				Total	23	27.9163
	166.915	38.0397	102.477	20.0991	90.8354	64.4376							166.915	64.4376	128.875	13.5495
	128.875	155.273	128.875	16.1952	128.875	38.0397							128.875	64.4376	64.4376	145.07				Bonferroni Test
	64.4376	128.875	117.233	13.5495	64.4376	48.2423							166.915	90.8354	128.875	128.875					MeanDiff	SEM	t Value	Prob	Alpha	Sig	LCL	UCL
	128.875	26.3978	128.875	128.875	64.4376	38.0397							128.875	76.0794	90.8354	64.4376				Control r Control w	1.57546	0.44557	3.53586	0.03541	0.05	1	0.06929	3.08164
	142.425	20.0991	115.326	90.8354	90.8354	128.875							64.4376	64.4376	64.4376	38.0397				Control f Control w	0.31993	0.44557	0.71803	1	0.05	0	-1.18625	1.82611
	128.875	128.875	128.875	64.4376	64.4376	64.4376							128.875	90.8354	128.875	26.3978				Control f Control r	-1.25553	0.44557	-2.81783	0.17089	0.05	0	-2.76171	0.25065
	145.07	64.4376	102.477	128.875	38.0397	26.3978							142.425	64.4376	64.4376	90.8354				OA w Control w	2.58335	0.44557	5.7979	0.000256396	0.05	1	1.07717	4.08953
	128.875	48.2423	128.875	108.776	26.3978	20.0991							128.875	48.2423	38.0397	64.4376				OA w Control r	1.00789	0.44557	2.26203	0.54459	0.05	0	-0.49829	2.51407
	128.875	64.4376	117.233	64.4376	128.875	102.477							145.07	38.0397	128.875	38.0397				OA w Control f	2.26342	0.44557	5.07986	0.00117	0.05	1	0.75724	3.7696
	64.4376	80.6328	128.875	38.0397	102.477	128.875							128.875	38.0397	64.4376	142.425				OA r Control w	1.69843	0.44557	3.81185	0.01916	0.05	1	0.19226	3.20461
	166.915	64.4376	115.326	64.4376	80.6328	64.4376							128.875	26.3978	108.776	128.875				OA r Control r	0.12297	0.44557	0.27599	1	0.05	0	-1.38321	1.62915
	128.875	64.4376	128.875	128.875	64.4376	38.0397							64.4376	20.0991	128.875	112.68				OA r Control f	1.3785	0.44557	3.09382	0.09395	0.05	0	-0.12768	2.88468
	166.915	90.8354	102.477	64.4376	48.2423	20.0991							166.915	128.875	64.4376	64.4376				OA r OA w	-0.88492	0.44557	-1.98605	0.93709	0.05	0	-2.3911	0.62126
	128.875	76.0794	128.875	64.4376	128.875	16.1952							128.875	38.0397	38.0397	64.4376				OA f Control w	2.13942	0.44557	4.80157	0.00214	0.05	1	0.63324	3.6456
	64.4376	64.4376	117.233	38.0397	108.776	13.5495							166.915	26.3978	64.4376	38.0397				OA f Control r	0.56396	0.44557	1.2657	1	0.05	0	-0.94222	2.07014
	128.875	90.8354	128.875	26.3978	90.8354	128.875							128.875	20.0991	64.4376	26.3978				OA f Control f	1.81949	0.44557	4.08353	0.01046	0.05	1	0.31331	3.32567
	142.425	64.4376	115.326	64.4376	76.0794	64.4376							64.4376	128.875	128.875	20.0991				OA f OA w	-0.44393	0.44557	-0.99633	1	0.05	0	-1.95011	1.06225
	128.875	48.2423	128.875	38.0397	64.4376	26.3978							128.875	38.0397	64.4376	140.517				OA f OA r	0.44099	0.44557	0.98972	1	0.05	0	-1.06519	1.94716
	145.07	38.0397	102.477	26.3978	115.326	128.875							142.425	155.273	90.8354	128.875
	128.875	38.0397	128.875	128.875	102.477	64.4376							128.875	128.875	128.875	115.326				Figure 4j	One-way ANOVA
	128.875	26.3978	117.233	64.4376	90.8354	128.875							145.07	26.3978	64.4376	151.708					DF	Sum of Squares	Mean Square	F Value	Prob>F
	64.4376	20.0991	128.875	128.875	80.6328	90.8354							128.875	20.0991	128.875	128.875				Model	3	335252	111751	78.4354	1.6552e-49
	166.915	128.875	115.326	90.8354	128.875	64.4376							128.875	128.875	64.4376	64.4376				Error	4708	6.70772e+06	1424.75
	128.875	38.0397	128.875	64.4376	112.68	38.0397							64.4376	64.4376	128.875	128.875				Total	4711	7.04297e+06
	166.915	26.3978	102.477	48.2423	97.6567	128.875							166.915	48.2423	90.8354	102.477
	128.875	20.0991	128.875	64.4376	84.5367	38.0397							128.875	64.4376	64.4376	128.875				Bonferroni Test
	64.4376	128.875	117.233	38.0397	73.5164	26.3978							166.915	80.6328	128.875	64.4376					MeanDiff	SEM	t Value	Prob	Alpha	Sig	LCL	UCL
	128.875	38.0397	128.875	128.875	128.875	20.0991							128.875	64.4376	64.4376	38.0397				Control f Control r	-16.8145	1.69228	-9.936	2.93135e-22	0.05	1	-21.281	-12.3479
	142.425	155.273	115.326	64.4376	108.776	102.477							64.4376	64.4376	38.0397	26.3978				OA r Control r	3.06325	1.90538	1.60768	0.64783	0.05	0	-1.96576	8.09226
	128.875	128.875	128.875	38.0397	90.8354	64.4376							128.875	90.8354	128.875	20.0991				OA r Control f	19.8777	1.61292	12.324	1.35989e-33	0.05	1	15.6206	24.1348
	145.07	26.3978	102.477	26.3978	76.0794	64.4376							142.425	76.0794	64.4376	64.4376				OA f Control r	-15.3749	1.68747	-9.11121	7.07914e-19	0.05	1	-19.8287	-10.921
	128.875	20.0991	128.875	20.0991	64.4376	64.4376							128.875	64.4376	108.776	38.0397				OA f Control f	1.43957	1.34855	1.0675	1	0.05	0	-2.11975	4.9989
	128.875	128.875	117.233	16.1952	128.875	38.0397							145.07	90.8354	128.875	26.3978				OA f OA r	-18.4381	1.60788	-11.4674	2.88307e-29	0.05	1	-22.6819	-14.1943
	64.4376	64.4376	128.875	128.875	102.477	128.875							128.875	64.4376	64.4376	128.875
	166.915	48.2423	115.326	108.776	80.6328	64.4376							128.875	48.2423	38.0397	90.8354
	128.875	64.4376	128.875	128.875	64.4376	20.0991							64.4376	38.0397	90.8354	64.4376
	166.915	80.6328	102.477	64.4376	38.0397	16.1952							166.915	38.0397	64.4376	38.0397
	128.875	64.4376	128.875	38.0397	90.8354	102.477							128.875	26.3978	128.875	26.3978
	64.4376	64.4376	117.233	64.4376	128.875	128.875							166.915	20.0991	64.4376	20.0991
	128.875	90.8354	128.875	38.0397	64.4376	64.4376							128.875	128.875	64.4376	64.4376
	142.425	76.0794	115.326	26.3978	64.4376	38.0397							64.4376	38.0397	128.875	38.0397
	128.875	64.4376	128.875	20.0991	90.8354	48.2423							128.875	26.3978	128.875	128.875
	145.07	90.8354	102.477	16.1952	64.4376	38.0397							142.425	20.0991	108.776	90.8354
	128.875	64.4376	128.875	128.875	38.0397	128.875							128.875	128.875	64.4376	64.4376
	128.875	48.2423	117.233	64.4376	64.4376	64.4376							145.07	38.0397	128.875	38.0397
	64.4376	38.0397	128.875	64.4376	128.875	26.3978							128.875	128.875	90.8354	26.3978
	166.915	38.0397	115.326	38.0397	102.477	20.0991							64.4376	26.3978	64.4376	20.0991
	128.875	26.3978	128.875	26.3978	80.6328	102.477							64.4376	20.0991	128.875	16.1952
	166.915	20.0991	102.477	20.0991	64.4376	128.875							166.915	128.875	64.4376	13.5495
	128.875	128.875	128.875	64.4376	48.2423	64.4376							128.875	90.8354	38.0397	128.875
	64.4376	38.0397	117.233	38.0397	128.875	38.0397							155.273	64.4376	128.875	64.4376
	128.875	26.3978	128.875	128.875	108.776	20.0991							128.875	64.4376	64.4376	64.4376
	142.425	20.0991	115.326	64.4376	90.8354	16.1952							64.4376	38.0397	108.776	38.0397
	128.875	128.875	128.875	90.8354	76.0794	13.5495							117.233	26.3978	128.875	26.3978
	145.07	38.0397	102.477	64.4376	64.4376	128.875							142.425	20.0991	128.875	20.0991
	128.875	128.875	128.875	48.2423	115.326	64.4376							115.326	64.4376	64.4376	16.1952
	64.4376	26.3978	117.233	38.0397	102.477	26.3978							128.875	48.2423	64.4376	13.5495
	64.4376	20.0991	128.875	31.2184	90.8354	128.875							112.68	38.0397	38.0397	128.875
	166.915	128.875	115.326	64.4376	80.6328	64.4376							64.4376	90.8354	128.875	128.875
	128.875	90.8354	128.875	128.875	128.875	128.875							64.4376	64.4376	64.4376	64.4376
	155.273	64.4376	102.477	64.4376	112.68	90.8354							128.875	48.2423	64.4376	38.0397
	128.875	64.4376	128.875	38.0397	97.6567	64.4376							90.8354	38.0397	128.875	26.3978
	64.4376	38.0397	117.233	26.3978	84.5367	38.0397							128.875	38.0397	102.477	20.0991
	117.233	26.3978	128.875	20.0991	73.5164	128.875							128.875	26.3978	80.6328	16.1952
	142.425	20.0991	115.326	16.1952	128.875	38.0397							64.4376	20.0991	64.4376	13.5495
	115.326	64.4376	128.875	13.5495	108.776	26.3978							117.233	128.875	128.875	128.875
	128.875	48.2423	102.477	11.6419	90.8354	20.0991							142.425	38.0397	90.8354	64.4376
	112.68	38.0397	128.875	128.875	76.0794	102.477							115.326	26.3978	64.4376	64.4376
	64.4376	90.8354	117.233	90.8354	64.4376	64.4376							128.875	20.0991	128.875	38.0397
	64.4376	64.4376	128.875	64.4376	128.875	64.4376							112.68	128.875	64.4376	26.3978
	128.875	48.2423	115.326	38.0397	102.477	64.4376							64.4376	38.0397	38.0397	90.8354
	90.8354	38.0397	128.875	26.3978	80.6328	38.0397							64.4376	128.875	128.875	64.4376
	128.875	38.0397	102.477	64.4376	64.4376	128.875							128.875	26.3978	64.4376	38.0397
	128.875	26.3978	128.875	38.0397	38.0397	64.4376							64.4376	20.0991	108.776	128.875
	64.4376	20.0991	117.233	64.4376	90.8354	20.0991							128.875	128.875	128.875	90.8354
	117.233	128.875	128.875	128.875	128.875	16.1952							128.875	38.0397	64.4376	64.4376
	142.425	38.0397	115.326	64.4376	64.4376	102.477							64.4376	26.3978	38.0397	64.4376
	115.326	26.3978	128.875	64.4376	64.4376	128.875							117.233	64.4376	128.875	64.4376
	128.875	20.0991	102.477	38.0397	90.8354	64.4376							142.425	102.477	90.8354	38.0397
	112.68	128.875	128.875	26.3978	64.4376	38.0397							115.326	80.6328	128.875	26.3978
	64.4376	38.0397	117.233	64.4376	38.0397	64.4376							128.875	64.4376	64.4376	20.0991
	64.4376	128.875	128.875	38.0397	26.3978	38.0397							112.68	38.0397	38.0397	128.875
	128.875	26.3978	115.326	26.3978	128.875	128.875							64.4376	26.3978	128.875	102.477
	64.4376	20.0991	128.875	128.875	102.477	64.4376							64.4376	20.0991	90.8354	80.6328
	128.875	128.875	102.477	64.4376	80.6328	26.3978							128.875	90.8354	64.4376	151.708
	128.875	38.0397	128.875	128.875	64.4376	20.0991							64.4376	64.4376	64.4376	128.875
	64.4376	26.3978	117.233	115.326	48.2423	102.477							128.875	48.2423	128.875	64.4376
	117.233	64.4376	128.875	102.477	128.875	128.875							128.875	38.0397	90.8354	128.875
	142.425	102.477	115.326	90.8354	108.776	64.4376							64.4376	38.0397	64.4376	102.477
	115.326	80.6328	128.875	64.4376	90.8354	38.0397							117.233	26.3978	128.875	128.875
	128.875	64.4376	102.477	38.0397	76.0794	20.0991							142.425	20.0991	64.4376	112.68
	112.68	38.0397	128.875	128.875	64.4376	16.1952							115.326	128.875	38.0397	90.8354
	64.4376	26.3978	117.233	64.4376	115.326	13.5495							128.875	38.0397	128.875	64.4376
	64.4376	20.0991	128.875	38.0397	102.477	128.875							112.68	64.4376	64.4376	48.2423
	128.875	90.8354	115.326	26.3978	90.8354	64.4376							64.4376	38.0397	108.776	64.4376
	64.4376	64.4376	128.875	20.0991	80.6328	26.3978							64.4376	128.875	128.875	38.0397
	128.875	48.2423	102.477	16.1952	128.875	128.875							128.875	38.0397	64.4376	26.3978
	128.875	38.0397	128.875	128.875	112.68	64.4376							64.4376	128.875	38.0397	128.875
	64.4376	38.0397	117.233	108.776	97.6567	128.875							128.875	26.3978	128.875	64.4376
	117.233	26.3978	128.875	128.875	84.5367	90.8354							64.4376	20.0991	90.8354	38.0397
	142.425	20.0991	115.326	64.4376	73.5164	64.4376							64.4376	128.875	128.875	26.3978
	115.326	128.875	128.875	64.4376	128.875	38.0397							117.233	38.0397	64.4376	20.0991
	128.875	38.0397	102.477	64.4376	108.776	128.875							142.425	26.3978	38.0397	16.1952
	112.68	64.4376	128.875	38.0397	90.8354	38.0397							115.326	64.4376	128.875	64.4376
	64.4376	38.0397	117.233	26.3978	76.0794	26.3978							128.875	102.477	90.8354	38.0397
	64.4376	128.875	128.875	20.0991	64.4376	20.0991							112.68	80.6328	64.4376	128.875
	128.875	38.0397	115.326	16.1952	128.875	102.477							64.4376	64.4376	64.4376	64.4376
	64.4376	128.875	128.875	128.875	102.477	64.4376							64.4376	38.0397	128.875	64.4376
	128.875	26.3978	102.477	64.4376	80.6328	64.4376							128.875	26.3978	64.4376	38.0397
	64.4376	20.0991	128.875	64.4376	64.4376	64.4376							64.4376	20.0991	64.4376	26.3978
	64.4376	128.875	117.233	38.0397	38.0397	38.0397							128.875	90.8354	128.875	20.0991
	117.233	38.0397	128.875	26.3978	90.8354	128.875							128.875	90.8354	64.4376	16.1952
	142.425	26.3978	115.326	20.0991	128.875	64.4376							64.4376	64.4376	38.0397	13.5495
	115.326	64.4376	128.875	64.4376	64.4376	20.0991							117.233	48.2423	128.875	128.875
	128.875	102.477	102.477	38.0397	64.4376	16.1952							142.425	38.0397	64.4376	64.4376
	112.68	80.6328	128.875	128.875	90.8354	102.477							115.326	26.3978	108.776	64.4376
	64.4376	64.4376	117.233	64.4376	64.4376	128.875							128.875	20.0991	128.875	38.0397
	64.4376	38.0397	128.875	90.8354	38.0397	64.4376							112.68	128.875	64.4376	26.3978
	128.875	26.3978	115.326	64.4376	64.4376	38.0397							64.4376	38.0397	38.0397	20.0991
	64.4376	20.0991	128.875	48.2423	128.875	64.4376							64.4376	64.4376	128.875	16.1952
	128.875	90.8354	102.477	38.0397	102.477	38.0397							128.875	38.0397	90.8354	13.5495
	128.875	90.8354	128.875	31.2184	80.6328	128.875							64.4376	128.875	128.875	128.875
	64.4376	64.4376	117.233	64.4376	64.4376	64.4376							128.875	38.0397	64.4376	128.875
	117.233	48.2423	128.875	128.875	48.2423	26.3978							128.875	128.875	38.0397	64.4376
	142.425	38.0397	115.326	64.4376	128.875	20.0991							64.4376	26.3978	128.875	38.0397
	115.326	26.3978	128.875	38.0397	108.776	102.477							117.233	20.0991	128.875	26.3978
	128.875	20.0991	102.477	26.3978	90.8354	128.875							142.425	128.875	102.477	20.0991
	112.68	128.875	128.875	20.0991	76.0794	64.4376							115.326	38.0397	64.4376	16.1952
	64.4376	38.0397	117.233	16.1952	64.4376	38.0397							128.875	26.3978	128.875	13.5495
	64.4376	64.4376	128.875	13.5495	115.326	20.0991							112.68	64.4376	64.4376	128.875
	128.875	38.0397	115.326	11.6419	102.477	16.1952							64.4376	102.477	64.4376	64.4376
	64.4376	128.875	128.875	128.875	90.8354	13.5495							64.4376	80.6328	128.875	64.4376
	128.875	38.0397	102.477	90.8354	80.6328	128.875							128.875	64.4376	64.4376	128.875
	128.875	128.875	128.875	64.4376	128.875	38.0397							64.4376	38.0397	38.0397	128.875
	64.4376	26.3978	117.233	38.0397	112.68	20.0991							128.875	26.3978	128.875	90.8354
	117.233	20.0991	128.875	26.3978	97.6567	128.875							128.875	20.0991	64.4376	64.4376
	142.425	128.875	115.326	64.4376	84.5367	64.4376							64.4376	90.8354	108.776	38.0397
	115.326	38.0397	128.875	38.0397	73.5164	128.875							117.233	90.8354	128.875	128.875
	128.875	26.3978	102.477	64.4376	128.875	128.875							128.875	64.4376	64.4376	90.8354
	112.68	64.4376	128.875	128.875	108.776	108.776							90.8354	48.2423	38.0397	64.4376
	64.4376	102.477	117.233	64.4376	90.8354	76.0794							128.875	38.0397	128.875	64.4376
	64.4376	80.6328	128.875	64.4376	76.0794	128.875							64.4376	26.3978	90.8354	64.4376
	128.875	64.4376	115.326	38.0397	64.4376	80.6328							108.776	20.0991	128.875	38.0397
	64.4376	38.0397	128.875	26.3978	128.875	64.4376							64.4376	128.875	64.4376	26.3978
	128.875	26.3978	102.477	64.4376	102.477	52.7957							128.875	38.0397	38.0397	20.0991
	128.875	20.0991	128.875	38.0397	80.6328	102.477							64.4376	64.4376	128.875	128.875
	64.4376	90.8354	117.233	26.3978	64.4376	64.4376							128.875	38.0397	128.875	102.477
	117.233	90.8354	128.875	128.875	38.0397	26.3978							128.875	128.875	102.477	80.6328
	128.875	64.4376	115.326	64.4376	90.8354	64.4376							64.4376	38.0397	64.4376	128.875
	90.8354	48.2423	128.875	142.425	128.875	38.0397							117.233	128.875	128.875	90.8354
	128.875	38.0397	102.477	128.875	64.4376	128.875							128.875	26.3978	64.4376	64.4376
	64.4376	26.3978	128.875	115.326	64.4376	64.4376							90.8354	20.0991	64.4376	128.875
	108.776	20.0991	117.233	102.477	90.8354	20.0991							128.875	128.875	128.875	102.477
	64.4376	128.875	128.875	64.4376	64.4376	102.477							64.4376	38.0397	64.4376	128.875
	128.875	38.0397	115.326	38.0397	38.0397	64.4376							108.776	26.3978	38.0397	64.4376
	64.4376	64.4376	128.875	128.875	64.4376	128.875							64.4376	64.4376	128.875	38.0397
	128.875	38.0397	102.477	64.4376	128.875	64.4376							128.875	102.477	64.4376	26.3978
	128.875	128.875	128.875	38.0397	102.477	38.0397							64.4376	80.6328	108.776	20.0991
	64.4376	38.0397	117.233	26.3978	80.6328	64.4376							128.875	64.4376	128.875	64.4376
	117.233	128.875		20.0991	64.4376	38.0397							128.875	38.0397	64.4376	38.0397
	128.875	26.3978		16.1952	48.2423	128.875							64.4376	26.3978	38.0397	26.3978
	90.8354	20.0991		128.875	128.875	64.4376							117.233	20.0991	128.875	128.875
	128.875	128.875		108.776	108.776	26.3978							20.0991	90.8354	90.8354	108.776
	64.4376	38.0397		128.875	90.8354	20.0991							16.1952	90.8354	128.875	64.4376
	108.776	26.3978		64.4376	76.0794	102.477							38.0397	64.4376	64.4376	38.0397
	64.4376	64.4376		64.4376	64.4376	128.875							31.2184	48.2423	38.0397	26.3978
	128.875	102.477		64.4376	115.326	64.4376							108.776	38.0397	128.875	20.0991
	64.4376	80.6328		64.4376	102.477	38.0397							64.4376	26.3978	64.4376	64.4376
	128.875	64.4376		64.4376	90.8354	20.0991							73.5164	20.0991	64.4376	38.0397
	128.875	38.0397		38.0397	80.6328	16.1952							64.4376	128.875	128.875	128.875
	64.4376	26.3978		26.3978	128.875	13.5495							80.6328	38.0397	128.875	64.4376
	117.233	20.0991		128.875	112.68	128.875							128.875	64.4376	64.4376	64.4376
	20.0991	90.8354		64.4376	97.6567	38.0397							64.4376	38.0397	64.4376	38.0397
	16.1952	90.8354		64.4376	84.5367	20.0991							117.233	128.875	128.875	26.3978
	38.0397	64.4376		64.4376	73.5164	128.875							20.0991	38.0397	64.4376	20.0991
	31.2184	48.2423		148.974	128.875	64.4376							16.1952	128.875	38.0397	16.1952
	108.776	38.0397		128.875	108.776	128.875							38.0397	26.3978	128.875	13.5495
	64.4376	26.3978		64.4376	90.8354	128.875							31.2184	20.0991	64.4376	128.875
	73.5164	20.0991		64.4376	76.0794	108.776							108.776	128.875	108.776	64.4376
	64.4376	128.875		128.875	64.4376	76.0794							64.4376	38.0397	128.875	64.4376
	80.6328	38.0397		64.4376	128.875	128.875							73.5164	26.3978	64.4376	38.0397
	128.875	64.4376		90.8354	102.477	80.6328							64.4376	64.4376	38.0397	26.3978
	64.4376	38.0397		64.4376	80.6328	64.4376							80.6328	102.477	128.875	20.0991
	117.233	128.875		48.2423	64.4376	52.7957							128.875	80.6328	90.8354	16.1952
	20.0991	38.0397		38.0397	38.0397	102.477							64.4376	64.4376	128.875	13.5495
	16.1952	128.875		26.3978	90.8354	64.4376							117.233	38.0397	64.4376	128.875
	38.0397	26.3978		64.4376	128.875	26.3978							20.0991	26.3978	38.0397	128.875
	31.2184	20.0991		128.875	64.4376	64.4376							16.1952	20.0991	128.875	64.4376
	108.776	128.875		64.4376	64.4376	38.0397							38.0397	90.8354	64.4376	38.0397
	64.4376	38.0397		38.0397	90.8354	128.875							31.2184	90.8354	64.4376	26.3978
	73.5164	26.3978		26.3978	64.4376	64.4376							108.776	64.4376	128.875	20.0991
	64.4376	64.4376		20.0991	38.0397	20.0991							64.4376	48.2423	128.875	16.1952
	80.6328	102.477		16.1952	64.4376	26.3978							73.5164	64.4376	64.4376	13.5495
	128.875	80.6328		13.5495	128.875	20.0991							64.4376	26.3978	64.4376	128.875
	64.4376	64.4376		11.6419	102.477	128.875							80.6328	20.0991	128.875	64.4376
	117.233	38.0397		128.875	80.6328	64.4376							128.875	128.875	64.4376	64.4376
	20.0991	26.3978		90.8354	64.4376	128.875							64.4376	38.0397	38.0397	38.0397
	16.1952	20.0991		64.4376	48.2423	64.4376							117.233	64.4376	128.875	26.3978
	38.0397	90.8354		38.0397	128.875	48.2423							20.0991	38.0397	64.4376	20.0991
	31.2184	90.8354		26.3978	108.776	128.875							16.1952	128.875	108.776	90.8354
	108.776	64.4376		64.4376	90.8354	64.4376							38.0397	38.0397	128.875	64.4376
	64.4376	48.2423		38.0397	76.0794	26.3978							64.4376	128.875	64.4376	128.875
	73.5164	64.4376		64.4376	64.4376	20.0991							64.4376	26.3978	38.0397	90.8354
	64.4376	26.3978		128.875	108.776	102.477							64.4376	20.0991	128.875	64.4376
	80.6328	20.0991		64.4376	90.8354	128.875							73.5164	128.875	90.8354	64.4376
	128.875	128.875		64.4376	76.0794	64.4376							64.4376	38.0397	128.875	64.4376
	64.4376	38.0397		38.0397	64.4376	38.0397							80.6328	26.3978	64.4376	38.0397
	117.233	64.4376		26.3978	128.875	20.0991							128.875	64.4376	38.0397	26.3978
	20.0991	38.0397		64.4376	102.477	16.1952							64.4376	97.6567	128.875	20.0991
	16.1952	128.875		38.0397	80.6328	13.5495							117.233	80.6328	64.4376	128.875
	38.0397	38.0397		26.3978	64.4376	128.875							20.0991	64.4376	64.4376	102.477
	64.4376	128.875		128.875	52.7957	38.0397							16.1952	38.0397	128.875	80.6328
	64.4376	26.3978		64.4376	128.875	20.0991							38.0397	26.3978	128.875	151.708
	64.4376	20.0991		142.425	90.8354	128.875							64.4376	20.0991	64.4376	128.875
	73.5164	128.875		128.875	64.4376	64.4376							64.4376	90.8354	64.4376	64.4376
	64.4376	38.0397		112.68	48.2423	128.875							64.4376	90.8354	128.875	128.875
	80.6328	26.3978		97.6567	38.0397	128.875							73.5164	64.4376	64.4376	102.477
	128.875	64.4376		64.4376	128.875	108.776							64.4376	48.2423	38.0397	128.875
	64.4376	97.6567		38.0397	64.4376	64.4376							80.6328	64.4376	128.875	64.4376
	117.233	80.6328		128.875	38.0397	128.875							128.875	26.3978	64.4376	38.0397
	20.0991	64.4376		64.4376	26.3978	90.8354							64.4376	20.0991	108.776	26.3978
	16.1952	38.0397		38.0397	20.0991	76.0794							117.233	128.875	128.875	64.4376
	38.0397	26.3978		26.3978	90.8354	64.4376							20.0991	38.0397	64.4376	38.0397
	64.4376	20.0991		20.0991	128.875	102.477							16.1952	64.4376	38.0397	26.3978
	64.4376	90.8354		16.1952	64.4376	64.4376							38.0397	38.0397	128.875	20.0991
	64.4376	90.8354		128.875	64.4376	26.3978							64.4376	128.875	90.8354	128.875
	73.5164	64.4376		108.776	90.8354	64.4376							64.4376	38.0397	128.875	108.776
	64.4376	48.2423		128.875	64.4376	38.0397							64.4376	128.875	64.4376	64.4376
	80.6328	64.4376		64.4376	38.0397	128.875							73.5164	26.3978	38.0397	38.0397
	128.875	26.3978		64.4376	64.4376	64.4376							64.4376	20.0991	128.875	26.3978
	64.4376	20.0991		64.4376	128.875	20.0991							80.6328	128.875	64.4376	20.0991
	117.233	128.875		64.4376	102.477	26.3978							128.875	38.0397	64.4376	64.4376
	20.0991	38.0397		64.4376	80.6328	20.0991							64.4376	26.3978	128.875	38.0397
	16.1952	64.4376		38.0397	64.4376	128.875							117.233	64.4376	128.875	128.875
	38.0397	38.0397		26.3978	48.2423	64.4376							20.0991	97.6567	64.4376	64.4376
	64.4376	128.875		128.875	128.875	128.875							16.1952	80.6328	64.4376	64.4376
	64.4376	38.0397		64.4376	108.776	26.3978							38.0397	64.4376	128.875	38.0397
	64.4376	128.875		64.4376	90.8354	20.0991							64.4376	38.0397	64.4376	26.3978
	73.5164	26.3978		64.4376	76.0794	128.875							64.4376	26.3978	38.0397	20.0991
	64.4376	20.0991		128.875	64.4376	64.4376							64.4376	20.0991	128.875	16.1952
	80.6328	128.875		102.477	108.776	64.4376							73.5164	90.8354	64.4376	13.5495
	128.875	38.0397		64.4376	90.8354	38.0397							64.4376	90.8354	108.776	128.875
	64.4376	26.3978		38.0397	76.0794	102.477							80.6328	64.4376	128.875	64.4376
	117.233	64.4376		128.875	64.4376	128.875							128.875	48.2423	64.4376	64.4376
	20.0991	97.6567		64.4376	128.875	64.4376							64.4376	64.4376	38.0397	38.0397
	16.1952	80.6328		64.4376	102.477	38.0397							117.233	26.3978	128.875	26.3978
	38.0397	64.4376		38.0397	80.6328	20.0991							20.0991	20.0991	90.8354	20.0991
	64.4376	38.0397		26.3978	64.4376	16.1952							16.1952	128.875	128.875	16.1952
	64.4376	26.3978		20.0991	52.7957	13.5495							38.0397	38.0397	64.4376	13.5495
	64.4376	20.0991		108.776	128.875	128.875							64.4376	64.4376	38.0397	128.875
	73.5164	90.8354		90.8354	90.8354	38.0397							64.4376	38.0397	128.875	128.875
	64.4376	90.8354		128.875	64.4376	20.0991							64.4376	128.875	64.4376	64.4376
	80.6328	64.4376		64.4376	48.2423	128.875							73.5164	38.0397	64.4376	38.0397
	128.875	48.2423		64.4376	38.0397	64.4376							64.4376	128.875	128.875	26.3978
	64.4376	64.4376		38.0397	128.875	128.875							80.6328	26.3978	128.875	20.0991
	117.233	26.3978		26.3978	64.4376	128.875							128.875	20.0991	64.4376	16.1952
	20.0991	20.0991		90.8354	38.0397	102.477							64.4376	128.875	64.4376	13.5495
	16.1952	128.875		64.4376	26.3978	64.4376							117.233	38.0397	128.875	128.875
	38.0397	38.0397		64.4376	20.0991	128.875							20.0991	26.3978	64.4376	64.4376
	64.4376	64.4376		128.875	90.8354	90.8354							16.1952	64.4376	38.0397	64.4376
	64.4376	38.0397		90.8354	128.875	76.0794							38.0397	97.6567	128.875	128.875
	64.4376	128.875		64.4376	64.4376	64.4376							64.4376	80.6328	64.4376	128.875
	73.5164	38.0397		38.0397	64.4376	102.477							64.4376	64.4376	108.776	64.4376
	64.4376	128.875		64.4376	64.4376	64.4376							64.4376	38.0397	128.875	90.8354
	80.6328	26.3978		38.0397	38.0397	26.3978							73.5164	26.3978	64.4376	64.4376
	128.875	20.0991		26.3978	26.3978	112.68							64.4376	20.0991	38.0397	128.875
	64.4376	128.875		64.4376	64.4376	38.0397							80.6328	90.8354	128.875	90.8354
	117.233	38.0397		128.875	128.875	128.875							128.875	90.8354	90.8354	64.4376
	20.0991	26.3978		64.4376	90.8354	64.4376							64.4376	64.4376	128.875	64.4376
	16.1952	64.4376		64.4376	64.4376	20.0991							117.233	48.2423	64.4376	64.4376
	38.0397	97.6567		38.0397	48.2423	26.3978							20.0991	64.4376	38.0397	38.0397
	64.4376	80.6328		26.3978	38.0397	20.0991							16.1952	26.3978	128.875	26.3978
	64.4376	64.4376		64.4376	128.875	128.875							38.0397	20.0991	64.4376	20.0991
	64.4376	38.0397		38.0397	102.477	64.4376							64.4376	128.875	64.4376	128.875
	73.5164	26.3978		26.3978	80.6328	128.875							64.4376	38.0397	128.875	102.477
	64.4376	20.0991		128.875	64.4376	26.3978							64.4376	64.4376	128.875	80.6328
	80.6328	90.8354		64.4376	52.7957	20.0991							73.5164	38.0397	64.4376	128.875
	128.875	90.8354		128.875	108.776	128.875							64.4376	128.875	64.4376	90.8354
	64.4376	64.4376		115.326	90.8354	64.4376							80.6328	38.0397	128.875	64.4376
	117.233	48.2423		102.477	76.0794	20.0991							128.875	128.875	64.4376	128.875
	20.0991	64.4376		90.8354	64.4376	64.4376							64.4376	26.3978	38.0397	102.477
	16.1952	26.3978		64.4376	128.875	102.477							117.233	20.0991	128.875	128.875
	38.0397	20.0991		38.0397	102.477	128.875							20.0991	128.875	64.4376	64.4376
	64.4376	128.875		128.875	80.6328	64.4376							16.1952	38.0397	108.776	38.0397
	64.4376	38.0397		128.875	64.4376	38.0397							38.0397	26.3978	128.875	26.3978
	64.4376	64.4376		64.4376	52.7957	20.0991							64.4376	64.4376	64.4376	64.4376
	73.5164	38.0397		38.0397	128.875	16.1952							64.4376	97.6567	38.0397	38.0397
	64.4376	128.875		26.3978	90.8354	13.5495							64.4376	80.6328	128.875	26.3978
	80.6328	38.0397		20.0991	64.4376	128.875							73.5164	64.4376	90.8354	20.0991
	128.875	128.875		148.974	48.2423	38.0397							64.4376	38.0397	128.875	128.875
	64.4376	26.3978		128.875	38.0397	20.0991							80.6328	26.3978	64.4376	90.8354
	117.233	20.0991		128.875	128.875	128.875							128.875	20.0991	38.0397	64.4376
	20.0991	128.875		64.4376	64.4376	64.4376							64.4376	90.8354	128.875	38.0397
	16.1952	38.0397		64.4376	38.0397	128.875							117.233	90.8354	64.4376	26.3978
	38.0397	26.3978		64.4376	26.3978	128.875							20.0991	64.4376	64.4376	64.4376
	64.4376	64.4376		64.4376	20.0991	102.477							16.1952	48.2423	128.875	38.0397
	64.4376	97.6567		64.4376	90.8354	64.4376							38.0397	64.4376	128.875	26.3978
	64.4376	80.6328		38.0397	128.875	128.875							64.4376	26.3978	64.4376	128.875
	73.5164	64.4376		26.3978	64.4376	90.8354							64.4376	20.0991	64.4376	128.875
	64.4376	38.0397		128.875	64.4376	76.0794							64.4376	128.875	128.875	64.4376
	80.6328	26.3978		64.4376	64.4376	64.4376							73.5164	38.0397	64.4376	38.0397
	128.875	20.0991		64.4376	38.0397	102.477							64.4376	64.4376	38.0397	26.3978
	64.4376	90.8354		64.4376	26.3978	64.4376							80.6328	38.0397	128.875	20.0991
	117.233	90.8354		128.875	64.4376	26.3978							128.875	128.875	64.4376	16.1952
	20.0991	64.4376		102.477	128.875	112.68							64.4376	38.0397	108.776	13.5495
	16.1952	48.2423		64.4376	90.8354	38.0397							117.233	128.875	128.875	128.875
	38.0397	64.4376		38.0397	64.4376	128.875							20.0991	26.3978	64.4376	64.4376
	64.4376	26.3978		128.875	48.2423	64.4376							16.1952	20.0991	38.0397	64.4376
	64.4376	20.0991		64.4376	38.0397	20.0991							38.0397	128.875	128.875	38.0397
	64.4376	128.875		64.4376	128.875	26.3978							64.4376	38.0397	90.8354	26.3978
	73.5164	38.0397		38.0397	102.477	20.0991							64.4376	26.3978	128.875	20.0991
	64.4376	64.4376		26.3978	80.6328	128.875							64.4376	64.4376	64.4376	16.1952
	80.6328	38.0397		20.0991	64.4376	64.4376							73.5164	97.6567	38.0397	13.5495
	128.875	128.875		108.776	52.7957	64.4376							64.4376	80.6328	128.875	128.875
	64.4376	38.0397		90.8354	108.776	26.3978							80.6328	64.4376	64.4376	90.8354
	117.233	128.875		128.875	90.8354	20.0991							128.875	38.0397	64.4376	64.4376
	20.0991	26.3978		64.4376	76.0794	128.875							64.4376	26.3978	128.875	38.0397
	16.1952	20.0991		64.4376	64.4376	64.4376							117.233	20.0991	128.875	26.3978
	38.0397	128.875		38.0397	128.875	64.4376							20.0991	90.8354	64.4376	20.0991
	64.4376	38.0397		26.3978	102.477	64.4376							16.1952	90.8354	64.4376	16.1952
	64.4376	26.3978		90.8354	80.6328	102.477							38.0397	64.4376	128.875	64.4376
	64.4376	64.4376		64.4376	64.4376	128.875							64.4376	48.2423	64.4376	128.875
	73.5164	97.6567		64.4376	52.7957	64.4376							64.4376	64.4376	38.0397	64.4376
	64.4376	80.6328		128.875	128.875	38.0397							64.4376	26.3978	128.875	64.4376
	80.6328	64.4376		90.8354	90.8354	20.0991							73.5164	20.0991	64.4376	128.875
	128.875	38.0397		64.4376	64.4376	16.1952							64.4376	128.875	108.776	128.875
	64.4376	26.3978		38.0397	48.2423	13.5495							80.6328	38.0397	128.875	64.4376
	117.233	20.0991		64.4376	38.0397	128.875							128.875	64.4376	64.4376	38.0397
	20.0991	90.8354		38.0397	128.875	38.0397							64.4376	38.0397	38.0397	128.875
	16.1952	90.8354		26.3978	64.4376	20.0991							117.233	128.875	128.875	128.875
	38.0397	64.4376		64.4376	38.0397	128.875							20.0991	38.0397	90.8354	90.8354
	64.4376	48.2423		128.875	26.3978	64.4376							16.1952	128.875	128.875	64.4376
	64.4376	64.4376		64.4376	20.0991	128.875							38.0397	26.3978	64.4376	64.4376
	64.4376	26.3978		64.4376	90.8354	128.875							64.4376	20.0991	38.0397	64.4376
	73.5164	20.0991		38.0397	128.875	64.4376							64.4376	128.875	128.875	38.0397
	64.4376	128.875		26.3978	64.4376	38.0397							64.4376	38.0397	64.4376	26.3978
	80.6328	38.0397		64.4376	64.4376	128.875							73.5164	26.3978	64.4376	20.0991
	128.875	64.4376		38.0397	64.4376	90.8354							64.4376	64.4376	128.875	128.875
	64.4376	38.0397		26.3978	38.0397	76.0794							80.6328	90.8354	128.875	102.477
	117.233	128.875		128.875	26.3978	64.4376							128.875	64.4376	64.4376	80.6328
	20.0991	38.0397		64.4376	64.4376	102.477							64.4376	38.0397	64.4376	128.875
	16.1952	128.875		64.4376	128.875	64.4376							117.233	128.875	128.875	90.8354
	38.0397	26.3978		38.0397	90.8354	26.3978							20.0991	166.915	64.4376	64.4376
	64.4376	20.0991		26.3978	64.4376	112.68							16.1952	128.875	38.0397	128.875
	64.4376	128.875		20.0991	48.2423	38.0397							38.0397	90.8354	128.875	90.8354
	64.4376	38.0397		64.4376	38.0397	128.875							64.4376	90.8354	64.4376	128.875
	73.5164	26.3978		38.0397	128.875	64.4376							64.4376	64.4376	108.776	64.4376
	64.4376	64.4376		128.875	102.477	20.0991							64.4376	48.2423	128.875	38.0397
	80.6328	90.8354		128.875	80.6328	26.3978							73.5164	64.4376	64.4376	26.3978
	128.875	64.4376		64.4376	64.4376	20.0991							64.4376	26.3978	38.0397	64.4376
	64.4376	38.0397		128.875	52.7957	128.875							80.6328	20.0991	128.875	38.0397
	117.233	128.875		115.326	108.776	64.4376							128.875	128.875	90.8354	26.3978
	20.0991	166.915		102.477	90.8354	64.4376							64.4376	38.0397	128.875	20.0991
	16.1952	128.875		148.974	76.0794	26.3978							117.233	64.4376	64.4376	128.875
	38.0397	90.8354		128.875	64.4376	20.0991							20.0991	38.0397	38.0397	90.8354
	64.4376	90.8354		128.875	128.875	128.875							16.1952	128.875	128.875	64.4376
	64.4376	64.4376		64.4376	102.477	64.4376							38.0397	38.0397	64.4376	38.0397
	64.4376	48.2423		64.4376	80.6328	64.4376							64.4376	128.875	64.4376	26.3978
	73.5164	64.4376		64.4376	64.4376	128.875							64.4376	26.3978	128.875	64.4376
	64.4376	26.3978		64.4376	52.7957	102.477							64.4376	20.0991	128.875	38.0397
	80.6328	20.0991		64.4376	128.875	128.875							73.5164	128.875	64.4376	26.3978
	128.875	128.875		38.0397	90.8354	64.4376							64.4376	38.0397	64.4376	128.875
	64.4376	38.0397		26.3978	64.4376	38.0397							80.6328	26.3978	128.875	128.875
	117.233	64.4376		128.875	48.2423	20.0991							128.875	64.4376	64.4376	64.4376
	20.0991	38.0397		64.4376	38.0397	16.1952							64.4376	90.8354	38.0397	38.0397
	16.1952	128.875		64.4376	128.875	13.5495							117.233	64.4376	128.875	26.3978
	38.0397	38.0397		64.4376	64.4376	128.875							20.0991	38.0397	64.4376	20.0991
	64.4376	128.875		128.875	38.0397	38.0397							16.1952	128.875	108.776	16.1952
	64.4376	26.3978		102.477	26.3978	20.0991							38.0397	166.915	128.875	13.5495
	64.4376	20.0991		64.4376	20.0991	128.875							64.4376	128.875	64.4376	128.875
	73.5164	128.875		38.0397	64.4376	64.4376							64.4376	90.8354	38.0397	64.4376
	64.4376	38.0397		128.875	38.0397	128.875							64.4376	90.8354	128.875	64.4376
	80.6328	26.3978		64.4376	26.3978	128.875							73.5164	64.4376	90.8354	38.0397
	128.875	64.4376		64.4376	64.4376	64.4376							64.4376	48.2423	128.875	26.3978
	64.4376	90.8354		38.0397	64.4376	38.0397							80.6328	64.4376	64.4376	20.0991
	117.233	64.4376		26.3978	38.0397	128.875							128.875	26.3978	38.0397	16.1952
	20.0991	38.0397		20.0991	26.3978	90.8354							64.4376	20.0991	128.875	13.5495
	16.1952	128.875		108.776	64.4376	76.0794							117.233	128.875	64.4376	128.875
	38.0397	166.915		90.8354	128.875	64.4376							20.0991	38.0397	64.4376	90.8354
	64.4376	128.875		128.875	90.8354	102.477							16.1952	64.4376	128.875	64.4376
	64.4376	90.8354		64.4376	64.4376	64.4376							38.0397	38.0397	128.875	38.0397
	64.4376	90.8354		64.4376	48.2423	26.3978							64.4376	128.875	64.4376	26.3978
	73.5164	64.4376		38.0397	38.0397	112.68							64.4376	38.0397	64.4376	20.0991
	64.4376	48.2423		26.3978	128.875	38.0397							64.4376	128.875	128.875	16.1952
	80.6328	64.4376		90.8354	102.477	128.875							73.5164	26.3978	64.4376	64.4376
	128.875	26.3978		64.4376	80.6328	64.4376							64.4376	20.0991	38.0397	128.875
	64.4376	20.0991		38.0397	64.4376	20.0991							80.6328	128.875	128.875	64.4376
	117.233	128.875		128.875	52.7957	26.3978							128.875	38.0397	64.4376	64.4376
	20.0991	38.0397		90.8354	108.776	20.0991							64.4376	26.3978	108.776	38.0397
	16.1952	64.4376		64.4376	90.8354	128.875							117.233	64.4376	128.875	26.3978
	38.0397	38.0397		38.0397	76.0794	64.4376							20.0991	90.8354	64.4376	20.0991
	64.4376	128.875		64.4376	64.4376	64.4376							16.1952	64.4376	38.0397	16.1952
	64.4376	38.0397		38.0397	128.875	26.3978							38.0397	38.0397	128.875	64.4376
	64.4376	128.875		26.3978	102.477	20.0991							64.4376	128.875	90.8354	128.875
	73.5164	26.3978		64.4376	80.6328	128.875							64.4376	166.915	128.875	90.8354
	64.4376	20.0991		128.875	64.4376	64.4376							64.4376	128.875	64.4376	64.4376
	80.6328	128.875		64.4376	52.7957	26.3978							73.5164	90.8354	38.0397	64.4376
	128.875	38.0397		64.4376	128.875	128.875							64.4376	90.8354	128.875	64.4376
	64.4376	26.3978		38.0397	90.8354	102.477							80.6328	64.4376	64.4376	38.0397
	117.233	64.4376		26.3978	64.4376	128.875							128.875	48.2423	64.4376	128.875
	20.0991	90.8354		64.4376	48.2423	64.4376							64.4376	64.4376	128.875	128.875
	16.1952	64.4376		38.0397	38.0397	38.0397							117.233	26.3978	128.875	128.875
	38.0397	38.0397		26.3978	128.875	20.0991							20.0991	20.0991	64.4376	102.477
	64.4376	128.875		128.875	64.4376	16.1952							16.1952	128.875	64.4376	80.6328
	64.4376	166.915		64.4376	38.0397	13.5495							38.0397	38.0397	128.875	140.517
	64.4376	128.875		64.4376	26.3978	128.875							64.4376	64.4376	64.4376	128.875
	73.5164	90.8354		38.0397	20.0991	38.0397							64.4376	38.0397	38.0397	64.4376
	64.4376	90.8354		26.3978	64.4376	20.0991							64.4376	128.875	128.875	128.875
	80.6328	64.4376		20.0991	38.0397	64.4376							73.5164	38.0397	64.4376	64.4376
	128.875	48.2423		64.4376	26.3978	64.4376							64.4376	128.875	108.776	128.875
	64.4376	64.4376		38.0397	64.4376	128.875							80.6328	64.4376	128.875	64.4376
	117.233	26.3978		128.875	128.875	128.875							128.875	38.0397	64.4376	38.0397
	20.0991	20.0991		128.875	90.8354	64.4376							64.4376	128.875	38.0397	26.3978
	16.1952	128.875		128.875	64.4376	38.0397							117.233	38.0397	128.875	64.4376
	38.0397	38.0397		117.233	64.4376	128.875							20.0991	26.3978	90.8354	38.0397
	64.4376	64.4376		106.042	128.875	90.8354							16.1952	64.4376	128.875	26.3978
	64.4376	38.0397		95.656	64.4376	76.0794							38.0397	64.4376	64.4376	20.0991
	64.4376	128.875		155.273	38.0397	64.4376							64.4376	48.2423	38.0397	128.875
	73.5164	38.0397		128.875	26.3978	102.477							64.4376	38.0397	128.875	90.8354
	64.4376	128.875		128.875	20.0991	64.4376							64.4376	128.875	64.4376	64.4376
	80.6328	64.4376		64.4376	128.875	26.3978							73.5164	166.915	64.4376	38.0397
	128.875	38.0397		64.4376	90.8354	112.68							64.4376	128.875	128.875	64.4376
	64.4376	128.875		64.4376	64.4376	38.0397							80.6328	90.8354	128.875	38.0397
	117.233	38.0397		38.0397	48.2423	128.875							128.875	90.8354	64.4376	26.3978
	20.0991	26.3978		26.3978	38.0397	64.4376							64.4376	64.4376	64.4376	20.0991
	16.1952	64.4376		20.0991	108.776	20.0991							117.233	48.2423	128.875	128.875
	38.0397	64.4376		16.1952	90.8354	26.3978							20.0991	64.4376	64.4376	128.875
	64.4376	48.2423		128.875	76.0794	20.0991							16.1952	26.3978	38.0397	64.4376
	64.4376	38.0397		64.4376	64.4376	128.875							38.0397	20.0991	128.875	64.4376
	64.4376	128.875		64.4376	128.875	64.4376							64.4376	128.875	64.4376	38.0397
	73.5164	166.915		38.0397	102.477	64.4376							64.4376	38.0397	108.776	64.4376
	64.4376	128.875		26.3978	80.6328	26.3978							64.4376	112.68	128.875	38.0397
	80.6328	90.8354		20.0991	64.4376	20.0991							73.5164	38.0397	64.4376	112.68
	128.875	90.8354		64.4376	52.7957	128.875							64.4376	128.875	38.0397	128.875
	64.4376	64.4376		38.0397	128.875	64.4376							80.6328	38.0397	128.875	64.4376
	117.233	48.2423		128.875	90.8354	26.3978							128.875	128.875	90.8354	38.0397
	20.0991	64.4376		64.4376	64.4376	128.875							64.4376	64.4376	128.875	102.477
	16.1952	26.3978		90.8354	48.2423	102.477							117.233	48.2423	64.4376	80.6328
	38.0397	20.0991		64.4376	38.0397	128.875							20.0991	128.875	38.0397	64.4376
	64.4376	128.875		48.2423	128.875	64.4376							16.1952	38.0397	128.875	52.7957
	64.4376	38.0397		38.0397	64.4376	38.0397							38.0397	26.3978	64.4376	38.0397
	64.4376	112.68		108.776	38.0397	20.0991							64.4376	64.4376	64.4376	128.875
	73.5164	38.0397		90.8354	26.3978	16.1952							64.4376	64.4376	128.875	90.8354
	64.4376	128.875		128.875	20.0991	13.5495							64.4376	48.2423	128.875	64.4376
	80.6328	38.0397		64.4376	64.4376	128.875							73.5164	38.0397	64.4376	38.0397
	128.875	128.875		38.0397	38.0397	38.0397							64.4376	128.875	64.4376	26.3978
	64.4376	64.4376		26.3978	26.3978	20.0991							80.6328	166.915	128.875	20.0991
	117.233	48.2423		64.4376	64.4376	64.4376							128.875	128.875	64.4376	16.1952
	20.0991	128.875		38.0397	128.875	64.4376							64.4376	90.8354	38.0397	64.4376
	16.1952	38.0397		26.3978	90.8354	128.875							117.233	90.8354	128.875	128.875
	38.0397	26.3978		20.0991	64.4376	128.875							20.0991	64.4376	64.4376	64.4376
	64.4376	64.4376		128.875	64.4376	64.4376							16.1952	48.2423	108.776	64.4376
	64.4376	64.4376		90.8354	128.875	38.0397							38.0397	64.4376	128.875	38.0397
	64.4376	48.2423		64.4376	64.4376	128.875							64.4376	26.3978	64.4376	26.3978
	73.5164	38.0397		38.0397	38.0397	76.0794							64.4376	20.0991	38.0397	20.0991
	64.4376	128.875		64.4376	26.3978	64.4376							64.4376	128.875	128.875	16.1952
	80.6328	166.915		38.0397	20.0991	64.4376							73.5164	38.0397	90.8354	64.4376
	128.875	128.875		26.3978	128.875	102.477							64.4376	80.6328	128.875	128.875
	64.4376	90.8354		64.4376	90.8354	64.4376							80.6328	38.0397	64.4376	90.8354
	117.233	90.8354		128.875	64.4376	26.3978							128.875	128.875	38.0397	64.4376
	20.0991	64.4376		64.4376	48.2423	112.68							64.4376	38.0397	128.875	64.4376
	16.1952	48.2423		64.4376	38.0397	38.0397							117.233	128.875	64.4376	38.0397
	38.0397	64.4376		38.0397	108.776	128.875							20.0991	64.4376	64.4376	26.3978
	64.4376	26.3978		26.3978	90.8354	64.4376							16.1952	26.3978	128.875	20.0991
	64.4376	20.0991		64.4376	76.0794	20.0991							38.0397	128.875	128.875	128.875
	64.4376	128.875		38.0397	64.4376	16.1952							64.4376	128.875	64.4376	128.875
	73.5164	38.0397		26.3978	128.875	20.0991							64.4376	90.8354	64.4376	102.477
	64.4376	80.6328		128.875	102.477	128.875							64.4376	64.4376	128.875	80.6328
	80.6328	38.0397		64.4376	80.6328	64.4376							73.5164	64.4376	64.4376	140.517
	128.875	128.875		64.4376	64.4376	64.4376							64.4376	38.0397	38.0397	128.875
	64.4376	38.0397		38.0397	52.7957	26.3978							80.6328	26.3978	128.875	115.326
	117.233	128.875		26.3978	128.875	20.0991							128.875	128.875	64.4376	128.875
	20.0991	64.4376		20.0991	90.8354	128.875							64.4376	64.4376	108.776	64.4376
	16.1952	26.3978		64.4376	64.4376	64.4376							117.233	128.875	128.875	128.875
	38.0397	128.875		38.0397	48.2423	80.6328							20.0991	90.8354	64.4376	64.4376
	64.4376	128.875		128.875	38.0397	128.875							16.1952	90.8354	38.0397	38.0397
	64.4376	90.8354		128.875	128.875	102.477							38.0397	64.4376	64.4376	26.3978
	64.4376	64.4376		140.517	64.4376	128.875							64.4376	48.2423	38.0397	64.4376
	73.5164	64.4376		128.875	38.0397	64.4376							64.4376	64.4376	128.875	38.0397
	64.4376	38.0397		117.233	26.3978	38.0397							64.4376	26.3978	64.4376	26.3978
	80.6328	26.3978		102.477	20.0991	20.0991							73.5164	20.0991	38.0397	20.0991
	128.875	128.875		155.273	64.4376	16.1952							64.4376	128.875	128.875	128.875
	64.4376	64.4376		128.875	38.0397	13.5495							80.6328	38.0397	128.875	90.8354
	117.233	128.875		128.875	26.3978	128.875							128.875	80.6328	64.4376	64.4376
	20.0991	90.8354		64.4376	64.4376	90.8354							64.4376	38.0397	64.4376	38.0397
	16.1952	90.8354		64.4376	64.4376	64.4376							117.233	128.875	128.875	64.4376
	38.0397	64.4376		64.4376	38.0397	64.4376							20.0991	38.0397	64.4376	38.0397
	64.4376	48.2423		38.0397	26.3978	64.4376							16.1952	128.875	64.4376	26.3978
	64.4376	64.4376		26.3978	64.4376	128.875							38.0397	64.4376	128.875	64.4376
	64.4376	26.3978		20.0991	128.875	128.875							64.4376	26.3978	64.4376	128.875
	73.5164	20.0991		16.1952	128.875	64.4376							64.4376	128.875	38.0397	128.875
	64.4376	128.875		128.875	102.477	26.3978							64.4376	64.4376	128.875	64.4376
	80.6328	38.0397		64.4376	80.6328	128.875							73.5164	38.0397	64.4376	64.4376
	128.875	80.6328		64.4376	64.4376	76.0794							64.4376	64.4376	108.776	38.0397
	64.4376	38.0397		38.0397	128.875	64.4376							80.6328	38.0397	128.875	64.4376
	117.233	128.875		26.3978	64.4376	64.4376							128.875	64.4376	64.4376	38.0397
	20.0991	38.0397		20.0991	38.0397	102.477							64.4376	38.0397	38.0397	112.68
	16.1952	128.875		64.4376	26.3978	64.4376							117.233	128.875	64.4376	128.875
	38.0397	64.4376		38.0397	20.0991	26.3978							20.0991	90.8354	38.0397	64.4376
	64.4376	26.3978		128.875	64.4376	112.68							16.1952	128.875	128.875	38.0397
	64.4376	128.875		64.4376	38.0397	38.0397							38.0397	90.8354	64.4376	102.477
	64.4376	64.4376		90.8354	26.3978	128.875							64.4376	90.8354	38.0397	80.6328
	73.5164	38.0397		64.4376	20.0991	64.4376							64.4376	64.4376	128.875	64.4376
	64.4376	64.4376		48.2423	128.875	20.0991							64.4376	48.2423	128.875	52.7957
	80.6328	38.0397		38.0397	115.326	26.3978							73.5164	64.4376	64.4376	38.0397
	128.875	64.4376		108.776	102.477	20.0991							64.4376	26.3978	64.4376	128.875
	64.4376	38.0397		90.8354	80.6328	128.875							80.6328	20.0991	128.875	90.8354
	117.233	128.875		128.875	64.4376	64.4376							128.875	128.875	64.4376	64.4376
	20.0991	90.8354		64.4376	128.875	64.4376							64.4376	38.0397	64.4376	38.0397
	16.1952	128.875		38.0397	64.4376	26.3978							117.233	64.4376	128.875	26.3978
	38.0397	90.8354		26.3978	38.0397	20.0991							20.0991	38.0397	64.4376	20.0991
	64.4376	90.8354		102.477	26.3978	128.875							16.1952	128.875	38.0397	16.1952
	64.4376	64.4376		64.4376	20.0991	102.477							38.0397	38.0397	128.875	64.4376
	64.4376	48.2423		38.0397	128.875	80.6328							64.4376	128.875	64.4376	128.875
	73.5164	64.4376		26.3978	64.4376	64.4376							64.4376	64.4376	108.776	64.4376
	64.4376	26.3978		128.875	38.0397	52.7957							64.4376	26.3978	128.875	64.4376
	80.6328	20.0991		90.8354	26.3978	128.875							64.4376	128.875	64.4376	38.0397
	128.875	128.875		64.4376	20.0991	64.4376							64.4376	64.4376	38.0397	26.3978
	64.4376	38.0397		64.4376	64.4376	38.0397							80.6328	38.0397	64.4376	20.0991
	117.233	64.4376		38.0397	38.0397	20.0991							128.875	64.4376	38.0397	16.1952
	20.0991	38.0397		26.3978	26.3978	16.1952							64.4376	38.0397	128.875	64.4376
	16.1952	128.875		20.0991	64.4376	13.5495							117.233	64.4376	64.4376	128.875
	38.0397	38.0397		64.4376	64.4376	128.875							20.0991	38.0397	38.0397	90.8354
	64.4376	128.875		128.875	38.0397	90.8354							16.1952	128.875	128.875	64.4376
	64.4376	64.4376		64.4376	26.3978	64.4376							38.0397	90.8354	128.875	64.4376
	64.4376	26.3978		64.4376	64.4376	64.4376							64.4376	90.8354	64.4376	38.0397
	64.4376	128.875		64.4376	128.875	64.4376							64.4376	90.8354	64.4376	26.3978
	64.4376	64.4376		128.875	128.875	128.875							64.4376	64.4376	128.875	20.0991
	80.6328	38.0397		64.4376	102.477	128.875							64.4376	48.2423	64.4376	128.875
	128.875	64.4376		38.0397	80.6328	64.4376							64.4376	64.4376	64.4376	128.875
	64.4376	38.0397		26.3978	64.4376	26.3978							80.6328	26.3978	128.875	102.477
	117.233	64.4376		128.875	128.875	128.875							128.875	20.0991	64.4376	80.6328
	20.0991	38.0397		64.4376	64.4376	76.0794							64.4376	128.875	38.0397	140.517
	16.1952	128.875		64.4376	38.0397	64.4376							117.233	38.0397	128.875	128.875
	38.0397	90.8354		38.0397	26.3978	64.4376							20.0991	64.4376	64.4376	115.326
	64.4376	90.8354		26.3978	20.0991	102.477							16.1952	38.0397	38.0397	128.875
	64.4376	90.8354		20.0991	64.4376	64.4376							38.0397	128.875	128.875	64.4376
	64.4376	64.4376		64.4376	38.0397	26.3978							64.4376	38.0397	64.4376	128.875
	64.4376	48.2423		38.0397	26.3978	112.68							64.4376	128.875	38.0397	64.4376
	64.4376	64.4376		128.875	20.0991	38.0397							64.4376	64.4376	64.4376	38.0397
	80.6328	26.3978		128.875	128.875	128.875							64.4376	26.3978	38.0397	64.4376
	128.875	20.0991		140.517	64.4376	64.4376							64.4376	128.875	128.875	38.0397
	64.4376	128.875		128.875	38.0397	20.0991							80.6328	64.4376	64.4376	26.3978
	117.233	38.0397		90.8354	26.3978	26.3978							128.875	38.0397	38.0397	20.0991
	20.0991	64.4376		64.4376	20.0991	20.0991							64.4376	64.4376	128.875	16.1952
	16.1952	38.0397		155.273	128.875	128.875							117.233	38.0397	128.875	128.875
	38.0397	128.875		128.875	112.68	64.4376							20.0991	64.4376	108.776	64.4376
	64.4376	38.0397		128.875	90.8354	64.4376							16.1952	38.0397	64.4376	38.0397
	64.4376	128.875		64.4376	64.4376	26.3978							38.0397	128.875	128.875	26.3978
	64.4376	64.4376		64.4376	48.2423	20.0991							64.4376	90.8354	64.4376	64.4376
	64.4376	26.3978		64.4376	128.875	128.875							64.4376	90.8354	38.0397	38.0397
	64.4376	128.875		38.0397	64.4376	102.477							64.4376	90.8354	128.875	26.3978
	80.6328	64.4376		26.3978	38.0397	80.6328							64.4376	64.4376	64.4376	20.0991
	128.875	38.0397		20.0991	26.3978	64.4376							64.4376	48.2423	38.0397	128.875
	64.4376	64.4376		64.4376	20.0991	52.7957							80.6328	64.4376	128.875	90.8354
	117.233	38.0397		128.875	64.4376	128.875							128.875	26.3978	64.4376	64.4376
	20.0991	64.4376		64.4376	38.0397	64.4376							64.4376	20.0991	128.875	64.4376
	16.1952	38.0397		64.4376	26.3978	38.0397							117.233	128.875	128.875	38.0397
	38.0397	128.875		38.0397	64.4376	20.0991							20.0991	38.0397	64.4376	64.4376
	64.4376	90.8354		26.3978	64.4376	16.1952							16.1952	64.4376	38.0397	38.0397
	64.4376	90.8354		20.0991	38.0397	13.5495							38.0397	38.0397	64.4376	112.68
	64.4376	90.8354		64.4376	26.3978	128.875							64.4376	128.875	38.0397	128.875
	64.4376	64.4376		38.0397	64.4376	90.8354							64.4376	38.0397	128.875	64.4376
	64.4376	48.2423		128.875	128.875	64.4376							64.4376	128.875	64.4376	38.0397
	80.6328	64.4376		64.4376	128.875	64.4376							64.4376	64.4376	38.0397	90.8354
	128.875	26.3978		90.8354	102.477	64.4376							64.4376	26.3978	128.875	64.4376
	64.4376	20.0991		64.4376	80.6328	128.875							80.6328	128.875	128.875	48.2423
	117.233	128.875		48.2423	64.4376	128.875							128.875	64.4376	108.776	38.0397
	20.0991	38.0397		38.0397	128.875	64.4376							64.4376	64.4376	64.4376	31.2184
	16.1952	64.4376		112.68	64.4376	26.3978							117.233	64.4376	128.875	128.875
	38.0397	38.0397		97.6567	38.0397	128.875							20.0991	38.0397	64.4376	90.8354
	64.4376	128.875		128.875	26.3978	76.0794							16.1952	64.4376	102.477	64.4376
	64.4376	38.0397		64.4376	64.4376	64.4376							38.0397	38.0397	128.875	38.0397
	64.4376	128.875		38.0397	38.0397	64.4376							64.4376	128.875	64.4376	26.3978
	64.4376	64.4376		26.3978	26.3978	102.477							64.4376	102.477	38.0397	20.0991
	64.4376	26.3978		90.8354	20.0991	64.4376							64.4376	90.8354	128.875	16.1952
	80.6328	128.875		64.4376	128.875	26.3978							64.4376	90.8354	64.4376	64.4376
	128.875	64.4376		38.0397	64.4376	112.68							64.4376	64.4376	128.875	128.875
	64.4376	64.4376		26.3978	38.0397	38.0397							80.6328	48.2423	128.875	64.4376
	117.233	64.4376		128.875	26.3978	128.875							128.875	64.4376	64.4376	64.4376
	20.0991	38.0397		90.8354	20.0991	64.4376							64.4376	26.3978	38.0397	64.4376
	16.1952	64.4376		64.4376	128.875	20.0991							117.233	20.0991	64.4376	38.0397
	38.0397	38.0397		64.4376	112.68	26.3978							20.0991	128.875	38.0397	26.3978
	64.4376	128.875		38.0397	90.8354	20.0991							16.1952	38.0397	128.875	20.0991
	64.4376	102.477		26.3978	64.4376	128.875							38.0397	64.4376	64.4376	64.4376
	64.4376	90.8354		20.0991	48.2423	64.4376							64.4376	38.0397	38.0397	128.875
	64.4376	90.8354		64.4376	128.875	64.4376							64.4376	128.875	128.875	90.8354
	64.4376	64.4376		128.875	64.4376	26.3978							64.4376	38.0397	128.875	64.4376
	80.6328	48.2423		64.4376	38.0397	20.0991							64.4376	128.875	108.776	64.4376
	128.875	64.4376		64.4376	26.3978	128.875							64.4376	64.4376	64.4376	128.875
	64.4376	26.3978		38.0397	20.0991	102.477							80.6328	26.3978	128.875	112.68
	117.233	20.0991		26.3978	64.4376	38.0397							128.875	128.875	64.4376	97.6567
	20.0991	128.875		64.4376	38.0397	64.4376							64.4376	64.4376	102.477	128.875
	16.1952	38.0397		38.0397	26.3978	52.7957							117.233	64.4376	128.875	128.875
	38.0397	64.4376		26.3978	64.4376	128.875							20.0991	64.4376	64.4376	102.477
	64.4376	38.0397		128.875	64.4376	64.4376							16.1952	38.0397	64.4376	80.6328
	64.4376	128.875		64.4376	38.0397	38.0397							38.0397	64.4376	128.875	128.875
	64.4376	38.0397		64.4376	26.3978	20.0991							64.4376	38.0397	64.4376	64.4376
	64.4376	128.875		38.0397	64.4376	16.1952							64.4376	108.776	128.875	38.0397
	64.4376	64.4376		26.3978	128.875	13.5495							64.4376	90.8354	64.4376	128.875
	80.6328	26.3978		64.4376	128.875	128.875							64.4376	90.8354	38.0397	64.4376
	128.875	128.875		38.0397	102.477	38.0397							64.4376	90.8354	64.4376	128.875
	64.4376	64.4376		26.3978	80.6328	20.0991							80.6328	64.4376	38.0397	64.4376
	117.233	64.4376		128.875	64.4376	64.4376							128.875	48.2423	128.875	38.0397
	20.0991	64.4376		128.875	128.875	64.4376							64.4376	64.4376	64.4376	64.4376
	16.1952	38.0397		140.517	64.4376	128.875							117.233	26.3978	38.0397	38.0397
	38.0397	64.4376		128.875	38.0397	128.875							20.0991	20.0991	128.875	26.3978
	64.4376	38.0397		102.477	26.3978	64.4376							16.1952	128.875	128.875	20.0991
	64.4376	108.776		80.6328	64.4376	64.4376							38.0397	38.0397	108.776	16.1952
	64.4376	90.8354		140.517	38.0397	128.875							64.4376	64.4376	64.4376	128.875
	64.4376	90.8354		128.875	26.3978	76.0794							64.4376	38.0397	128.875	64.4376
	64.4376	90.8354		128.875	20.0991	64.4376							64.4376	128.875	64.4376	38.0397
	80.6328	64.4376		64.4376	128.875	64.4376							64.4376	38.0397	102.477	102.477
	128.875	48.2423		64.4376	64.4376	102.477							64.4376	128.875	128.875	80.6328
	64.4376	64.4376		64.4376	38.0397	64.4376							80.6328	64.4376	64.4376	64.4376
	117.233	26.3978		108.776	26.3978	26.3978							128.875	26.3978	64.4376	48.2423
	20.0991	20.0991		64.4376	20.0991	112.68							64.4376	128.875	128.875	38.0397
	16.1952	128.875		38.0397	128.875	38.0397							117.233	64.4376	64.4376	128.875
	38.0397	38.0397		64.4376	112.68	128.875							20.0991	64.4376	128.875	90.8354
	64.4376	64.4376		128.875	90.8354	64.4376							16.1952	64.4376	64.4376	64.4376
	64.4376	38.0397		64.4376	64.4376	20.0991							38.0397	38.0397	38.0397	38.0397
	64.4376	128.875		102.477	48.2423	26.3978							64.4376	64.4376	64.4376	26.3978
	64.4376	38.0397		80.6328	128.875	20.0991							64.4376	38.0397	38.0397	20.0991
	64.4376	128.875		64.4376	64.4376	128.875							64.4376	108.776	128.875	16.1952
	80.6328	64.4376		38.0397	38.0397	64.4376							64.4376	90.8354	64.4376	128.875
	128.875	26.3978		64.4376	26.3978	64.4376							64.4376	90.8354	128.875	128.875
	64.4376	128.875		38.0397	20.0991	26.3978							80.6328	90.8354	128.875	64.4376
	117.233	64.4376		128.875	64.4376	20.0991							128.875	64.4376	108.776	38.0397
	20.0991	64.4376		64.4376	38.0397	128.875							64.4376	48.2423	64.4376	90.8354
	16.1952	64.4376		38.0397	26.3978	102.477								64.4376	128.875	64.4376
	38.0397	38.0397		26.3978	64.4376	38.0397								26.3978	64.4376	38.0397
	64.4376	64.4376		20.0991	64.4376	64.4376								20.0991	102.477	26.3978
	64.4376	38.0397		16.1952	38.0397	52.7957								128.875	128.875	20.0991
	64.4376	108.776		112.68	26.3978	128.875								38.0397	64.4376	128.875
	64.4376	90.8354		97.6567	64.4376	64.4376								64.4376	38.0397	90.8354
	64.4376	90.8354		128.875	128.875	38.0397								38.0397	128.875	64.4376
	80.6328	90.8354		64.4376	128.875	20.0991								128.875	90.8354	38.0397
	128.875	64.4376		38.0397	102.477	16.1952								38.0397	128.875	26.3978
	64.4376	48.2423		26.3978	80.6328	13.5495								128.875	64.4376	20.0991
		64.4376		90.8354	64.4376	128.875								64.4376	38.0397	16.1952
		26.3978		64.4376	128.875	38.0397								26.3978	64.4376	64.4376
		20.0991		38.0397	64.4376	20.0991								128.875	38.0397	128.875
		128.875		26.3978	38.0397	64.4376								64.4376	128.875	64.4376
		38.0397		128.875	26.3978	64.4376								64.4376	64.4376	64.4376
		64.4376		90.8354	64.4376	128.875								64.4376	128.875	64.4376
		38.0397		90.8354	38.0397	128.875								38.0397	128.875	38.0397
		128.875		64.4376	108.776	64.4376								64.4376	108.776	26.3978
		38.0397		38.0397	90.8354	76.0794								38.0397	64.4376	20.0991
		128.875		26.3978	128.875	128.875								108.776	128.875	64.4376
		64.4376		20.0991	64.4376	76.0794								90.8354	64.4376	128.875
		26.3978		16.1952	38.0397	64.4376								90.8354	102.477	90.8354
		128.875		128.875	26.3978	64.4376								90.8354	128.875	64.4376
		64.4376		64.4376	20.0991	102.477								64.4376	64.4376	64.4376
		64.4376		38.0397	128.875	64.4376								38.0397	38.0397	128.875
		64.4376		26.3978	112.68	26.3978								64.4376	128.875	108.776
		38.0397		20.0991	64.4376	112.68								26.3978	64.4376	90.8354
		64.4376		64.4376	38.0397	38.0397								20.0991	128.875	64.4376
		38.0397		38.0397	26.3978	128.875								128.875	64.4376	128.875
		108.776		26.3978	128.875	64.4376								38.0397	38.0397	102.477
		90.8354		128.875	90.8354	20.0991								64.4376	64.4376	80.6328
		90.8354		64.4376	64.4376	26.3978								38.0397	38.0397	128.875
		90.8354		64.4376	38.0397	20.0991								128.875	128.875	64.4376
		64.4376		38.0397	26.3978	128.875								38.0397	64.4376	38.0397
		38.0397		26.3978	64.4376	64.4376								128.875	128.875	26.3978
		64.4376		64.4376	38.0397	64.4376								64.4376	64.4376	128.875
		26.3978		38.0397	64.4376	26.3978								26.3978	108.776	128.875
		20.0991		26.3978	38.0397	20.0991								128.875	64.4376	64.4376
		128.875		128.875	64.4376	128.875								64.4376	128.875	38.0397
		38.0397		128.875	38.0397	90.8354								64.4376	64.4376	64.4376
		64.4376		90.8354	26.3978	38.0397								64.4376	102.477	38.0397
		38.0397		128.875	64.4376	64.4376								38.0397	128.875	26.3978
		128.875		102.477	128.875	52.7957								64.4376	64.4376	20.0991
		38.0397		80.6328	128.875	128.875								38.0397	38.0397	16.1952
		128.875		140.517	108.776	64.4376								102.477	128.875	128.875
		64.4376		128.875	90.8354	38.0397								80.6328	90.8354	64.4376
		26.3978		128.875	76.0794	20.0991								90.8354	128.875	38.0397
		128.875		64.4376	128.875	16.1952								90.8354	64.4376	38.0397
		64.4376		64.4376	64.4376	13.5495								64.4376	38.0397	64.4376
		64.4376		64.4376	38.0397	128.875								38.0397	64.4376	38.0397
		64.4376		108.776	26.3978	38.0397								64.4376	38.0397	26.3978
		38.0397		64.4376	64.4376	20.0991								26.3978	128.875	64.4376
		64.4376		38.0397	38.0397	64.4376								20.0991	64.4376	128.875
		38.0397		90.8354	108.776	64.4376								128.875	128.875	128.875
		102.477		128.875	90.8354	128.875								38.0397	64.4376	64.4376
		80.6328		64.4376	128.875	64.4376								64.4376	108.776	64.4376
		90.8354		102.477	64.4376	64.4376								38.0397	64.4376	64.4376
		90.8354		80.6328	38.0397	102.477								128.875	128.875	38.0397
		64.4376		64.4376	26.3978	128.875								38.0397	64.4376	26.3978
		38.0397		38.0397	20.0991	76.0794								128.875	102.477	128.875
		64.4376		26.3978	128.875	64.4376								64.4376	128.875	128.875
		26.3978		20.0991	112.68	64.4376								26.3978	64.4376	64.4376
		20.0991		128.875	64.4376	102.477								128.875	64.4376	38.0397
		128.875		64.4376	38.0397	64.4376								64.4376	128.875	90.8354
		38.0397		38.0397	26.3978	26.3978								64.4376	90.8354	64.4376
		64.4376		26.3978	128.875	112.68								64.4376	128.875	48.2423
		38.0397		20.0991	90.8354	38.0397								38.0397	64.4376	38.0397
		128.875		16.1952	64.4376	128.875								64.4376	38.0397	64.4376
		38.0397		112.68	38.0397	64.4376								38.0397	64.4376	128.875
		128.875		64.4376	26.3978	20.0991								102.477	38.0397	90.8354
		64.4376		128.875	64.4376	26.3978								80.6328	128.875	64.4376
		26.3978		64.4376	38.0397	20.0991								90.8354	64.4376	38.0397
		128.875		38.0397	64.4376	128.875								90.8354	128.875	26.3978
		64.4376		26.3978	38.0397	64.4376								64.4376	64.4376	20.0991
		64.4376		90.8354	64.4376	64.4376								38.0397	108.776	16.1952
		64.4376		64.4376	38.0397	26.3978								64.4376	128.875	64.4376
		38.0397		38.0397	26.3978	20.0991								26.3978	128.875	128.875
		64.4376		26.3978	64.4376	128.875								20.0991	64.4376	64.4376
		38.0397		128.875	128.875	90.8354								128.875	102.477	64.4376
		102.477		90.8354	128.875	38.0397								38.0397	128.875	64.4376
		80.6328		90.8354	108.776	64.4376								64.4376	64.4376	38.0397
		90.8354		64.4376	90.8354	52.7957								38.0397	64.4376	26.3978
		90.8354		38.0397	76.0794	128.875								128.875	128.875	20.0991
		64.4376		26.3978	128.875	64.4376								155.273	90.8354	64.4376
		38.0397		20.0991	64.4376	38.0397								128.875	128.875	128.875
		64.4376		16.1952	38.0397	20.0991								64.4376	64.4376	90.8354
		26.3978		128.875	26.3978	16.1952								26.3978	38.0397	64.4376
		20.0991		64.4376	64.4376	13.5495								128.875	64.4376	64.4376
		128.875		38.0397	38.0397	128.875								64.4376	38.0397	128.875
		38.0397		26.3978	108.776	38.0397								64.4376	128.875	108.776
		64.4376		20.0991	90.8354	20.0991								64.4376	64.4376	90.8354
		38.0397		64.4376	128.875	64.4376								38.0397	128.875	64.4376
		128.875		38.0397	64.4376	64.4376								64.4376	64.4376	128.875
		155.273		26.3978	38.0397	128.875								38.0397	108.776	102.477
		128.875		128.875	26.3978	64.4376								108.776	64.4376	80.6328
		64.4376		64.4376	20.0991	64.4376								90.8354	128.875	128.875
		26.3978		64.4376	128.875	90.8354								90.8354	64.4376	64.4376
		128.875		38.0397	112.68	128.875								90.8354	102.477	38.0397
		64.4376		26.3978	64.4376	76.0794								64.4376	128.875	26.3978
		64.4376		64.4376	38.0397	64.4376								38.0397	64.4376	128.875
		64.4376		38.0397	26.3978	64.4376								64.4376	64.4376	128.875
		38.0397		26.3978	128.875	64.4376								26.3978	128.875	64.4376
		64.4376		128.875	90.8354	64.4376								20.0991	90.8354	38.0397
		38.0397		128.875	64.4376	26.3978								128.875	128.875	64.4376
		108.776		90.8354	38.0397	112.68								38.0397	64.4376	38.0397
		90.8354		128.875	26.3978	38.0397								64.4376	38.0397	26.3978
		90.8354		102.477	64.4376	128.875								38.0397	64.4376	20.0991
		90.8354		80.6328	38.0397	64.4376								128.875	38.0397	16.1952
		64.4376		128.875	64.4376	20.0991								38.0397	128.875	128.875
		38.0397		115.326	38.0397	26.3978								128.875	64.4376	64.4376
		64.4376		128.875	64.4376	20.0991								64.4376	128.875	38.0397
		26.3978		64.4376	38.0397	128.875								26.3978	64.4376	38.0397
		20.0991		64.4376	26.3978	64.4376								128.875	108.776	64.4376
		128.875		64.4376	64.4376	64.4376								64.4376	128.875	38.0397
		38.0397		108.776	128.875	26.3978								64.4376		26.3978
		64.4376		64.4376	128.875	20.0991								64.4376		64.4376
		38.0397		102.477	108.776	128.875								38.0397		128.875
		128.875		80.6328	90.8354	90.8354								64.4376		64.4376
		38.0397		128.875	76.0794	38.0397								38.0397		38.0397
		128.875		64.4376	128.875	64.4376								108.776		64.4376
		64.4376		90.8354	64.4376	52.7957								90.8354		64.4376
		26.3978		64.4376	38.0397	128.875								90.8354		38.0397
		128.875		48.2423	26.3978	64.4376								90.8354		26.3978
		64.4376		38.0397	64.4376	38.0397								64.4376		20.0991
		64.4376		26.3978	38.0397	20.0991								38.0397		128.875
		64.4376		20.0991	108.776	16.1952								64.4376		64.4376
		38.0397		128.875	90.8354	13.5495								26.3978		38.0397
		64.4376		64.4376	128.875	128.875								20.0991		90.8354
		38.0397		38.0397	64.4376	38.0397								128.875		64.4376
		108.776		26.3978	90.8354	219.711								38.0397		48.2423
		90.8354		20.0991	64.4376	64.4376								64.4376		38.0397
		90.8354		16.1952	38.0397	64.4376								38.0397		64.4376
		90.8354		128.875	128.875	128.875								128.875		128.875
		64.4376		64.4376	112.68	64.4376								38.0397		128.875
		38.0397		128.875	64.4376	64.4376								128.875		64.4376
		64.4376		64.4376	38.0397	38.0397								64.4376		38.0397
		26.3978		64.4376	26.3978	128.875								26.3978		26.3978
		20.0991		38.0397	128.875	76.0794								128.875		20.0991
		128.875		102.477	64.4376	64.4376								64.4376		16.1952
		38.0397		64.4376	64.4376	64.4376								64.4376		64.4376
		64.4376		38.0397	38.0397	64.4376								64.4376		128.875
		38.0397		26.3978	26.3978	64.4376								38.0397		64.4376
		128.875		128.875	64.4376	26.3978								64.4376		38.0397
		38.0397		90.8354	38.0397	112.68								38.0397		64.4376
		128.875		90.8354	64.4376	38.0397								108.776		38.0397
		64.4376		64.4376	38.0397	128.875								90.8354		26.3978
		26.3978		38.0397	64.4376	64.4376								90.8354		20.0991
		128.875		26.3978	38.0397	20.0991								90.8354		64.4376
		64.4376		20.0991	26.3978	26.3978								64.4376		128.875
		64.4376		16.1952	64.4376	20.0991								38.0397		90.8354
		64.4376		128.875	128.875	128.875								64.4376		64.4376
		38.0397		64.4376	128.875	64.4376								26.3978		64.4376
		64.4376		38.0397	108.776	64.4376								20.0991		38.0397
		38.0397		64.4376	90.8354	26.3978								128.875		26.3978
		108.776		38.0397	76.0794	20.0991								38.0397		20.0991
		90.8354		26.3978	128.875	128.875								64.4376		64.4376
		90.8354		20.0991	64.4376	90.8354								38.0397		128.875
		90.8354		16.1952	38.0397	38.0397								128.875		102.477
		64.4376		128.875	26.3978	64.4376								38.0397		80.6328
		38.0397		64.4376	64.4376	52.7957								128.875		128.875
		64.4376		64.4376	38.0397	128.875								38.0397		117.233
		26.3978		38.0397	108.776	64.4376								26.3978		106.042
		20.0991		26.3978	90.8354	38.0397								128.875		95.656
		128.875		64.4376	128.875	20.0991								64.4376		128.875
		38.0397		38.0397	64.4376	16.1952								64.4376		128.875
		64.4376		26.3978	90.8354	13.5495								64.4376		64.4376
		38.0397		128.875	64.4376	128.875								38.0397		38.0397
		128.875		128.875	38.0397	38.0397								64.4376		64.4376
		38.0397		90.8354	128.875	128.875								38.0397		38.0397
		128.875		128.875	112.68	64.4376								108.776		26.3978
		38.0397		90.8354	64.4376	64.4376								90.8354		20.0991
		26.3978		128.875	38.0397	128.875								90.8354		16.1952
		128.875		112.68	26.3978	64.4376								90.8354		128.875
		64.4376		97.6567	128.875	64.4376								64.4376		64.4376
		64.4376		128.875	64.4376	38.0397								38.0397		38.0397
		64.4376		64.4376	64.4376	128.875								64.4376		38.0397
		38.0397		64.4376	38.0397	76.0794								26.3978		64.4376
		64.4376		64.4376	26.3978	64.4376								20.0991		38.0397
		38.0397		102.477	64.4376	64.4376								128.875		26.3978
		108.776		80.6328	38.0397	64.4376								38.0397		20.0991
		90.8354		64.4376	64.4376	64.4376								64.4376		128.875
		90.8354		52.7957	38.0397	26.3978								38.0397		64.4376
		90.8354		128.875	64.4376	112.68								128.875		38.0397
		64.4376		64.4376	38.0397	38.0397								38.0397		64.4376
		38.0397		102.477	26.3978	128.875								128.875		64.4376
		64.4376		80.6328	64.4376	64.4376								64.4376		38.0397
		26.3978		64.4376	128.875	20.0991								26.3978		26.3978
		20.0991		38.0397	128.875	26.3978								128.875		20.0991
		128.875		26.3978	108.776	20.0991								64.4376		128.875
		38.0397		20.0991	90.8354	128.875								38.0397		128.875
		64.4376		128.875	76.0794	64.4376								64.4376		90.8354
		38.0397		64.4376	128.875	64.4376								38.0397		90.8354
		128.875		38.0397	64.4376	26.3978								64.4376		64.4376
		38.0397		26.3978	38.0397	20.0991								38.0397		48.2423
		128.875		20.0991	26.3978	128.875								102.477		38.0397
		64.4376		16.1952	64.4376	90.8354								80.6328		64.4376
		26.3978		128.875	38.0397	38.0397								90.8354		128.875
		128.875		64.4376	108.776	64.4376								90.8354		64.4376
		64.4376		128.875	90.8354	52.7957								64.4376		64.4376
		38.0397		64.4376	128.875	128.875								38.0397		38.0397
		64.4376		38.0397	64.4376	64.4376								64.4376		26.3978
		38.0397		64.4376	64.4376	38.0397								26.3978		20.0991
		64.4376		38.0397	38.0397	20.0991								20.0991		16.1952
		38.0397		26.3978	26.3978	16.1952								128.875		90.8354
		102.477		20.0991	128.875	13.5495								38.0397		128.875
		80.6328		16.1952	64.4376	128.875								64.4376		64.4376
		90.8354		128.875	64.4376	38.0397								38.0397		38.0397
		90.8354		90.8354	38.0397	219.711								128.875		64.4376
		64.4376		90.8354	26.3978	64.4376								38.0397		38.0397
		38.0397		64.4376	128.875	64.4376								128.875		26.3978
		64.4376		38.0397	64.4376	128.875								26.3978		64.4376
		26.3978		26.3978	64.4376	64.4376								26.3978		38.0397
		20.0991		20.0991	38.0397	64.4376								128.875		128.875
		128.875		16.1952	26.3978	38.0397								64.4376		90.8354
		38.0397		128.875	64.4376	128.875								38.0397		64.4376
		64.4376		64.4376	38.0397	76.0794								64.4376		64.4376
		38.0397		38.0397	64.4376	64.4376								38.0397		38.0397
		128.875		26.3978	38.0397	64.4376								64.4376		26.3978
		38.0397		20.0991	64.4376	64.4376								38.0397		20.0991
		128.875		64.4376	38.0397	64.4376								128.875		128.875
		26.3978		38.0397	26.3978	26.3978								90.8354		102.477
		26.3978		26.3978	64.4376	112.68								90.8354		80.6328
		128.875		128.875	128.875	38.0397								90.8354		76.0794
		64.4376		64.4376	145.07	128.875								64.4376		128.875
		38.0397		64.4376	128.875	64.4376								38.0397		112.68
		64.4376		38.0397	102.477	20.0991								64.4376		128.875
		38.0397		26.3978	80.6328	26.3978								26.3978		64.4376
		64.4376		64.4376	128.875	20.0991								20.0991		128.875
		38.0397		38.0397	64.4376	128.875								128.875		64.4376
		128.875		26.3978	38.0397	64.4376								38.0397		38.0397
		90.8354		128.875	26.3978	64.4376								64.4376		128.875
		90.8354		128.875	64.4376	26.3978								38.0397		64.4376
		90.8354		90.8354	38.0397	20.0991								128.875		38.0397
		64.4376		128.875	108.776	128.875								38.0397		26.3978
		38.0397		102.477	90.8354	90.8354								128.875		20.0991
		64.4376		128.875	128.875	38.0397								64.4376		128.875
		26.3978		112.68	64.4376	64.4376								26.3978		64.4376
		20.0991		97.6567	64.4376	52.7957								128.875		128.875
		128.875		128.875	38.0397	128.875								64.4376		64.4376
		38.0397		64.4376	26.3978	64.4376								38.0397		64.4376
		64.4376		64.4376	128.875	38.0397								64.4376		38.0397
		38.0397		64.4376	64.4376	20.0991								38.0397		26.3978
		128.875		102.477	64.4376	16.1952								64.4376		64.4376
		38.0397		80.6328	38.0397	13.5495								38.0397		128.875
		128.875		64.4376	26.3978	128.875								128.875		64.4376
		64.4376		52.7957	128.875	38.0397								90.8354		38.0397
		26.3978		128.875	64.4376	257.75								90.8354		64.4376
		128.875		64.4376	64.4376	64.4376								90.8354		64.4376
		64.4376		102.477	38.0397	38.0397								64.4376		38.0397
		38.0397		80.6328	26.3978	128.875								38.0397		26.3978
		64.4376		64.4376	64.4376	64.4376								64.4376		20.0991
		38.0397		38.0397	38.0397	64.4376								26.3978		128.875
		64.4376		26.3978	64.4376	38.0397								20.0991		128.875
		38.0397		20.0991	38.0397	128.875								128.875		90.8354
		128.875		128.875	64.4376	76.0794								38.0397		64.4376
		90.8354		64.4376	38.0397	64.4376								64.4376		38.0397
		90.8354		38.0397	26.3978	64.4376								38.0397		26.3978
		90.8354		26.3978	64.4376	64.4376								128.875		20.0991
		64.4376		20.0991	128.875	64.4376								38.0397		102.477
		38.0397		128.875	145.07	26.3978								128.875		128.875
		64.4376		64.4376	128.875	112.68								26.3978		64.4376
		26.3978		38.0397	102.477	38.0397								26.3978		38.0397
		20.0991		128.875	80.6328	128.875								128.875		64.4376
		128.875		64.4376	128.875	64.4376								64.4376		38.0397
		38.0397		38.0397	64.4376	20.0991								38.0397		90.8354
		64.4376		64.4376	38.0397	26.3978								64.4376		64.4376
		38.0397		38.0397	26.3978	20.0991								38.0397		38.0397
		128.875		26.3978	64.4376	128.875								64.4376		128.875
		38.0397		20.0991	38.0397	64.4376								38.0397		64.4376
		128.875		16.1952	102.477	64.4376								128.875		38.0397
		26.3978		128.875	80.6328	26.3978								90.8354		64.4376
		26.3978		90.8354	128.875	20.0991								90.8354		64.4376
		128.875		90.8354	64.4376	128.875								90.8354		128.875
		64.4376		64.4376	64.4376	90.8354								64.4376		64.4376
		38.0397		38.0397	38.0397	38.0397								38.0397		38.0397
		64.4376		26.3978	26.3978	64.4376								64.4376		128.875
		38.0397		20.0991	128.875	52.7957								26.3978		90.8354
		64.4376		16.1952	64.4376	128.875								20.0991		64.4376
		38.0397		128.875	64.4376	64.4376								128.875		64.4376
		128.875		64.4376	38.0397	38.0397								38.0397		38.0397
		90.8354		38.0397	26.3978	20.0991								64.4376		26.3978
		90.8354		64.4376	128.875	16.1952								38.0397		20.0991
		90.8354		38.0397	64.4376	13.5495								128.875		128.875
		64.4376		26.3978	38.0397	128.875								38.0397		102.477
		38.0397		20.0991	64.4376	38.0397								128.875		80.6328
		64.4376		16.1952	38.0397	257.75								26.3978		128.875
		26.3978		128.875	64.4376	64.4376								26.3978		117.233
		20.0991		64.4376	38.0397	38.0397								128.875		90.8354
		128.875		64.4376	64.4376	128.875								64.4376		64.4376
		38.0397		38.0397	38.0397	64.4376								38.0397		128.875
		64.4376		128.875	148.974	64.4376								64.4376		128.875
		38.0397		108.776	128.875	38.0397								128.875		64.4376
		128.875		90.8354	102.477	128.875								64.4376		38.0397
		38.0397		76.0794	64.4376	76.0794								38.0397		128.875
		128.875		128.875	128.875	64.4376								128.875		64.4376
		26.3978		128.875	64.4376	64.4376								64.4376		38.0397
		26.3978		90.8354	38.0397	64.4376								90.8354		26.3978
		128.875		64.4376	26.3978	64.4376								38.0397		20.0991
		64.4376		38.0397	20.0991	26.3978								64.4376		128.875
		38.0397		26.3978	128.875	112.68								38.0397		90.8354
		64.4376		20.0991	64.4376	38.0397								64.4376		128.875
		128.875		16.1952	38.0397	128.875								38.0397		64.4376
		64.4376		128.875	26.3978	64.4376								90.8354		64.4376
		38.0397		64.4376	64.4376	20.0991								128.875		38.0397
		128.875		64.4376	38.0397	26.3978								102.477		26.3978
		64.4376		38.0397	102.477	20.0991								64.4376		20.0991
		90.8354		64.4376	80.6328	128.875								38.0397		128.875
		38.0397		38.0397	128.875	64.4376								128.875		90.8354
		64.4376		26.3978	64.4376	64.4376								38.0397		64.4376
		38.0397		90.8354	64.4376	26.3978								128.875		64.4376
		64.4376		128.875	38.0397	20.0991								26.3978		64.4376
		38.0397		64.4376	26.3978	128.875								26.3978		38.0397
		90.8354		90.8354	128.875	90.8354								128.875		26.3978
		128.875		64.4376	64.4376	38.0397								64.4376		20.0991
		102.477		48.2423	64.4376	64.4376								38.0397		128.875
		64.4376		38.0397	38.0397	52.7957								64.4376		64.4376
		38.0397		31.2184	26.3978	128.875								128.875		38.0397
		128.875		26.3978	128.875	64.4376								64.4376		64.4376
		38.0397		128.875	64.4376	38.0397								38.0397		38.0397
		128.875		64.4376	38.0397	20.0991								128.875		64.4376
		26.3978		38.0397	64.4376	16.1952								64.4376		38.0397
		26.3978		26.3978	38.0397	13.5495								64.4376		26.3978
		128.875		20.0991	64.4376	128.875								38.0397		128.875
		64.4376		128.875	38.0397	38.0397								64.4376		128.875
		38.0397		64.4376	64.4376	257.75								38.0397		102.477
		64.4376		38.0397	38.0397	64.4376								64.4376		64.4376
		128.875		128.875	90.8354	38.0397								38.0397		38.0397
		64.4376		64.4376	64.4376	128.875								90.8354		90.8354
		38.0397		64.4376	48.2423	64.4376								128.875		64.4376
		128.875		64.4376	38.0397	64.4376								102.477		38.0397
		64.4376		38.0397	128.875	38.0397								64.4376		128.875
		64.4376		26.3978	64.4376	128.875								38.0397		64.4376
		38.0397		20.0991	38.0397	76.0794								128.875		38.0397
		64.4376		16.1952	26.3978	64.4376								38.0397		64.4376
		38.0397		128.875	20.0991	64.4376								128.875		64.4376
		64.4376		90.8354	128.875	64.4376								26.3978		128.875
		38.0397		90.8354	142.425	64.4376								26.3978		64.4376
		90.8354		64.4376	128.875	26.3978								128.875		38.0397
		128.875		38.0397	112.68	112.68								64.4376		128.875
		102.477		26.3978	64.4376	38.0397								38.0397		90.8354
		64.4376		20.0991	38.0397	128.875								64.4376		64.4376
		38.0397		16.1952	102.477	64.4376								128.875		64.4376
		128.875		128.875	80.6328	20.0991								64.4376		38.0397
		38.0397		64.4376	128.875	26.3978								38.0397		26.3978
		128.875		38.0397	64.4376	20.0991								128.875		20.0991
		26.3978		64.4376	64.4376	128.875								64.4376		128.875
		26.3978		38.0397	38.0397	64.4376								64.4376		102.477
		128.875		26.3978	26.3978	64.4376								38.0397		80.6328
		64.4376		20.0991	128.875	26.3978								64.4376		64.4376
		38.0397		16.1952	64.4376	20.0991								38.0397		128.875
		64.4376		128.875	64.4376	128.875								64.4376		90.8354
		128.875		64.4376	38.0397	90.8354								38.0397		128.875
		64.4376		64.4376	26.3978	38.0397								90.8354		64.4376
		38.0397		38.0397	128.875	64.4376								128.875		128.875
		128.875		128.875	64.4376	52.7957								102.477		64.4376
		64.4376		108.776	38.0397	128.875								64.4376		38.0397
		64.4376		90.8354	64.4376	64.4376								38.0397		128.875
		38.0397		76.0794	38.0397	38.0397								128.875		64.4376
		64.4376		128.875	102.477	20.0991								38.0397		38.0397
		38.0397		128.875	80.6328	16.1952								128.875		26.3978
		64.4376		90.8354	64.4376	13.5495								26.3978		20.0991
		38.0397		64.4376	38.0397	128.875								26.3978		128.875
		90.8354		38.0397	64.4376	38.0397								128.875		90.8354
		128.875		26.3978	38.0397	257.75								64.4376		128.875
		102.477		20.0991	26.3978	64.4376								38.0397		64.4376
		64.4376		16.1952	38.0397	38.0397								64.4376		64.4376
		38.0397		128.875	128.875	128.875								38.0397		38.0397
		128.875		64.4376	64.4376	64.4376								64.4376		26.3978
		38.0397		64.4376	38.0397	64.4376								38.0397		20.0991
		128.875		38.0397	26.3978	38.0397								128.875		128.875
		26.3978		64.4376	20.0991	128.875								90.8354		90.8354
		26.3978		38.0397	128.875	76.0794								64.4376		64.4376
		128.875		26.3978	142.425	64.4376								38.0397		64.4376
		64.4376		90.8354	128.875	64.4376								64.4376		38.0397
		38.0397		128.875	112.68	64.4376								38.0397		64.4376
		64.4376		64.4376	64.4376	64.4376								64.4376		38.0397
		38.0397		102.477	38.0397	26.3978								38.0397		26.3978
		64.4376		80.6328	102.477	112.68								90.8354		128.875
		38.0397		64.4376	80.6328	38.0397								128.875		64.4376
		128.875		52.7957	128.875	128.875								102.477		38.0397
		90.8354		38.0397	64.4376	64.4376								64.4376		64.4376
		64.4376		26.3978	64.4376	20.0991								38.0397		38.0397
		38.0397		128.875	38.0397	26.3978								128.875		64.4376
		64.4376		64.4376	26.3978	20.0991								38.0397		38.0397
		38.0397		38.0397	128.875	128.875								128.875		26.3978
		64.4376		26.3978	64.4376	64.4376								26.3978		128.875
		38.0397		20.0991	64.4376	64.4376								26.3978		128.875
		90.8354		112.68	38.0397	26.3978								128.875		102.477
		128.875		64.4376	26.3978	20.0991								64.4376		64.4376
		102.477		38.0397	128.875	128.875								38.0397		38.0397
		64.4376		128.875	64.4376	90.8354								64.4376		90.8354
		38.0397		64.4376	38.0397	38.0397								38.0397		64.4376
		128.875		38.0397	64.4376	64.4376								64.4376		38.0397
		38.0397		64.4376	38.0397	52.7957								38.0397		128.875
		128.875		38.0397	64.4376	128.875								90.8354		64.4376
		26.3978		26.3978	38.0397	64.4376								64.4376		38.0397
		26.3978		20.0991	26.3978	38.0397								64.4376		64.4376
		128.875		16.1952	64.4376	20.0991								38.0397		128.875
		64.4376		128.875	90.8354	16.1952								64.4376		128.875
		38.0397		90.8354	64.4376	13.5495								38.0397		64.4376
		64.4376		64.4376	48.2423	128.875								64.4376		38.0397
		38.0397		64.4376	38.0397	38.0397								38.0397		128.875
		64.4376		38.0397	128.875	64.4376								90.8354		90.8354
		38.0397		26.3978	64.4376	64.4376								128.875		64.4376
		90.8354		20.0991	38.0397	26.3978								102.477		48.2423
		64.4376		16.1952	26.3978	128.875								64.4376		64.4376
		64.4376		128.875	20.0991	64.4376								38.0397		38.0397
		38.0397		64.4376	128.875	48.2423								128.875		26.3978
		64.4376		64.4376	142.425	151.708								38.0397		128.875
		38.0397		64.4376	128.875	128.875								128.875		102.477
		64.4376		38.0397	112.68	76.0794								26.3978		80.6328
		38.0397		26.3978	64.4376	64.4376								26.3978		64.4376
		90.8354		20.0991	38.0397	64.4376								128.875		128.875
		128.875		16.1952	102.477	64.4376								64.4376		90.8354
		102.477		128.875	80.6328	64.4376								38.0397		128.875
		64.4376		64.4376	128.875	26.3978								64.4376		64.4376
		38.0397		64.4376	64.4376	112.68								128.875		128.875
		128.875		38.0397	64.4376	38.0397								64.4376		90.8354
		38.0397		64.4376	38.0397	128.875								38.0397		90.8354
		128.875		38.0397	26.3978	64.4376								90.8354		64.4376
		26.3978		26.3978	128.875	20.0991								64.4376		64.4376
		26.3978		20.0991	64.4376	26.3978								64.4376		38.0397
		128.875		128.875	64.4376	20.0991								38.0397		26.3978
		64.4376		128.875	38.0397	128.875								64.4376		20.0991
		38.0397		90.8354	26.3978	64.4376								38.0397		128.875
		64.4376		128.875	128.875	64.4376								64.4376		108.776
		128.875		90.8354	64.4376	26.3978								38.0397		128.875
		64.4376		128.875	38.0397	20.0991								90.8354		64.4376
		38.0397		115.326	64.4376	128.875								128.875		64.4376
		90.8354		102.477	38.0397	90.8354								102.477		38.0397
		64.4376		128.875	64.4376	38.0397								64.4376		26.3978
		64.4376		64.4376	38.0397	31.2184								38.0397		20.0991
		38.0397		64.4376	64.4376	52.7957								128.875		128.875
		64.4376		38.0397	38.0397	128.875								38.0397		64.4376
		38.0397		64.4376	90.8354	64.4376								128.875		38.0397
		64.4376		38.0397	64.4376	38.0397								26.3978		64.4376
		38.0397		26.3978	48.2423	20.0991								26.3978		38.0397
		90.8354		90.8354	38.0397	16.1952								128.875		64.4376
		128.875		128.875	128.875	13.5495								64.4376		38.0397
		102.477		64.4376	64.4376	128.875								38.0397		26.3978
		64.4376		102.477	38.0397	38.0397								64.4376		128.875
		38.0397		80.6328	26.3978	64.4376								128.875		64.4376
		128.875		64.4376	20.0991	64.4376								64.4376		38.0397
		38.0397		38.0397	128.875	26.3978								38.0397		64.4376
		128.875		26.3978	142.425	128.875								90.8354		38.0397
		26.3978		20.0991	128.875	64.4376								64.4376		64.4376
		26.3978		128.875	112.68	38.0397								64.4376		38.0397
		128.875		64.4376	64.4376	151.708								38.0397		26.3978
		64.4376		38.0397	64.4376	128.875								64.4376		128.875
		38.0397		90.8354	38.0397	76.0794								38.0397		128.875
		64.4376		64.4376	26.3978	64.4376								64.4376		102.477
		128.875		38.0397	128.875	64.4376								38.0397		64.4376
		64.4376		26.3978	64.4376	64.4376								90.8354		38.0397
		38.0397		20.0991	64.4376	64.4376								128.875		90.8354
		90.8354		128.875	38.0397	26.3978								102.477		64.4376
		64.4376		64.4376	26.3978	112.68								64.4376		38.0397
		64.4376		128.875	128.875	38.0397								38.0397		128.875
		38.0397		64.4376	64.4376	128.875								128.875		64.4376
		64.4376		38.0397	64.4376	64.4376								38.0397		38.0397
		38.0397		26.3978	38.0397	20.0991								128.875		64.4376
		64.4376		20.0991	26.3978	64.4376								26.3978		90.8354
		38.0397		16.1952	128.875	20.0991								26.3978		128.875
		90.8354		128.875	64.4376	128.875								128.875		64.4376
		128.875		90.8354	38.0397	64.4376								64.4376		38.0397
		102.477		64.4376	64.4376	64.4376								38.0397		128.875
		64.4376		64.4376	128.875	26.3978								64.4376		90.8354
		38.0397		38.0397	64.4376	20.0991								128.875		64.4376
		128.875		26.3978	38.0397	128.875								64.4376		48.2423
		38.0397		20.0991	26.3978	90.8354								38.0397		128.875
		128.875		16.1952	64.4376	38.0397								90.8354		64.4376
		26.3978		128.875	90.8354	31.2184								64.4376		38.0397
		26.3978		64.4376	64.4376	52.7957								64.4376		128.875
		128.875		64.4376	48.2423	128.875								38.0397		102.477
		64.4376		64.4376	38.0397	64.4376								64.4376		80.6328
		38.0397		38.0397	128.875	38.0397								38.0397		128.875
		64.4376		26.3978	64.4376	20.0991								64.4376		64.4376
		128.875		20.0991	38.0397	16.1952								38.0397		38.0397
		64.4376		16.1952	26.3978	13.5495								90.8354		26.3978
		38.0397		128.875	20.0991	128.875								128.875		20.0991
		90.8354		64.4376	128.875	38.0397								102.477		128.875
		64.4376		64.4376	140.517	64.4376								64.4376		64.4376
		64.4376		38.0397	128.875	64.4376								38.0397		90.8354
		38.0397		128.875	112.68	26.3978								128.875		64.4376
		64.4376		64.4376	64.4376	128.875								38.0397		38.0397
		38.0397		38.0397	64.4376	38.0397								128.875		90.8354
		64.4376		26.3978	38.0397	26.3978								26.3978		64.4376
		38.0397		128.875	26.3978	128.875								26.3978		48.2423
		90.8354		128.875	128.875									128.875		128.875
		128.875		90.8354	64.4376									102.477		90.8354
		102.477		64.4376	64.4376									80.6328		128.875
		64.4376		128.875	38.0397									64.4376		64.4376
		38.0397		128.875	26.3978									38.0397		64.4376
		128.875		115.326	128.875									26.3978		38.0397
		38.0397		102.477	64.4376									38.0397		26.3978
		128.875		128.875	64.4376									64.4376		20.0991
		26.3978		64.4376	38.0397									38.0397		128.875
		26.3978		64.4376	26.3978									64.4376		90.8354
		128.875		38.0397	128.875									38.0397		64.4376
		102.477		64.4376	64.4376									64.4376		64.4376
		80.6328		38.0397	38.0397									38.0397		38.0397
		64.4376		90.8354	64.4376									64.4376		64.4376
		38.0397		64.4376	128.875									38.0397		38.0397
		26.3978		128.875	64.4376									90.8354		26.3978
		38.0397		64.4376	38.0397									128.875		128.875
		64.4376		102.477	26.3978									102.477		64.4376
		38.0397		80.6328	64.4376									64.4376		38.0397
		64.4376		64.4376	90.8354									38.0397		64.4376
		38.0397		38.0397	64.4376									128.875		38.0397
		64.4376		26.3978	48.2423									38.0397		64.4376
		38.0397		128.875	38.0397									128.875		38.0397
		64.4376		128.875	128.875									26.3978		26.3978
		38.0397		64.4376	64.4376									26.3978		128.875
		90.8354		38.0397	38.0397									128.875		128.875
		128.875		90.8354	26.3978									102.477		102.477
		102.477		64.4376	20.0991									64.4376		64.4376
		64.4376		38.0397	128.875									64.4376		38.0397
		38.0397		26.3978	140.517									128.875		90.8354
		128.875		20.0991	128.875									64.4376		64.4376
		38.0397		128.875	112.68									38.0397		38.0397
		128.875		64.4376	64.4376									64.4376		128.875
		26.3978		90.8354	64.4376									38.0397		64.4376
		26.3978		64.4376	38.0397									64.4376		38.0397
		128.875		38.0397	26.3978									38.0397		64.4376
		102.477		26.3978	128.875									64.4376		90.8354
		64.4376		20.0991	64.4376									38.0397		128.875
		64.4376		16.1952	64.4376									64.4376		64.4376
		128.875		128.875	38.0397									38.0397		38.0397
		64.4376		90.8354	26.3978									90.8354		128.875
		38.0397		90.8354	128.875									128.875		90.8354
		64.4376		64.4376	64.4376									102.477		64.4376
		38.0397		38.0397	64.4376									64.4376		48.2423
		64.4376		26.3978	38.0397									38.0397		128.875
		38.0397		20.0991	26.3978									128.875		64.4376
		64.4376		16.1952	128.875									38.0397		38.0397
		38.0397		128.875	64.4376									128.875		128.875
		64.4376		64.4376	38.0397									26.3978		102.477
		38.0397		38.0397	26.3978									26.3978		80.6328
		90.8354		64.4376	20.0991									128.875		128.875
		128.875		38.0397	64.4376									102.477		64.4376
		102.477		26.3978	38.0397									80.6328		38.0397
		64.4376		20.0991	26.3978									64.4376		26.3978
		38.0397		16.1952	64.4376									38.0397		128.875
		128.875		128.875	90.8354									26.3978		64.4376
		38.0397		64.4376	64.4376									38.0397		90.8354
		128.875		64.4376	48.2423									64.4376		64.4376
		26.3978		38.0397	38.0397									38.0397		38.0397
		26.3978		128.875	128.875									64.4376		90.8354
		128.875		64.4376	64.4376									38.0397		64.4376
		102.477		38.0397	38.0397									64.4376		48.2423
		80.6328		26.3978	26.3978									38.0397		128.875
		64.4376		128.875	20.0991									64.4376		90.8354
		38.0397		128.875	128.875									38.0397		128.875
		26.3978		90.8354	140.517									90.8354		64.4376
		38.0397		64.4376	128.875									128.875		64.4376
		64.4376		128.875	112.68									102.477		38.0397
		38.0397		128.875	64.4376									64.4376		26.3978
		64.4376		115.326	64.4376									38.0397		20.0991
		38.0397		102.477	38.0397									128.875		128.875
		64.4376		128.875	26.3978									38.0397		64.4376
		38.0397		64.4376	128.875									128.875		38.0397
		64.4376		64.4376	64.4376									26.3978		90.8354
		38.0397		38.0397	64.4376									26.3978		64.4376
		90.8354		64.4376	38.0397									128.875		64.4376
		128.875		90.8354	26.3978									102.477		38.0397
		102.477		64.4376	128.875									64.4376		26.3978
		64.4376		48.2423	64.4376									64.4376		128.875
		38.0397		128.875	38.0397									128.875		64.4376
		128.875		64.4376	26.3978									64.4376		64.4376
		38.0397		102.477	64.4376									38.0397		38.0397
		128.875		80.6328	128.875									64.4376		26.3978
		26.3978		64.4376	64.4376									38.0397		64.4376
		26.3978		38.0397	38.0397									64.4376		38.0397
		128.875		26.3978	26.3978									38.0397		26.3978
		102.477		64.4376	20.0991									64.4376		128.875
		64.4376		128.875	64.4376									38.0397		128.875
		64.4376		90.8354	38.0397									64.4376		102.477
		128.875		64.4376	26.3978									38.0397		64.4376
		64.4376		64.4376	64.4376									90.8354		38.0397
		38.0397		38.0397	90.8354									128.875		102.477
		64.4376		64.4376	64.4376									102.477		64.4376
		38.0397		38.0397	48.2423									64.4376		38.0397
		64.4376		128.875	38.0397									38.0397		128.875
		38.0397		128.875	128.875									128.875		64.4376
		64.4376		64.4376	64.4376									38.0397		38.0397
		38.0397		38.0397	38.0397									128.875		26.3978
		64.4376		90.8354	26.3978									26.3978		20.0991
		38.0397		64.4376	20.0991									26.3978		64.4376
		90.8354		48.2423	128.875									128.875		64.4376
		128.875		38.0397	140.517									102.477		38.0397
		102.477		31.2184	128.875									64.4376		128.875
		64.4376		128.875	115.326									64.4376		90.8354
		38.0397		64.4376	64.4376									128.875		64.4376
		128.875		38.0397	64.4376									64.4376		48.2423
		38.0397		26.3978	38.0397									38.0397		38.0397
		128.875		20.0991	26.3978									64.4376		128.875
		26.3978		16.1952	128.875									38.0397		90.8354
		26.3978		13.5495	64.4376									64.4376		128.875
		128.875		11.6419	64.4376									38.0397		102.477
		102.477		128.875	38.0397									64.4376		80.6328
		64.4376		64.4376	26.3978									38.0397		128.875
		64.4376		38.0397	128.875									64.4376		64.4376
		128.875		64.4376	64.4376									38.0397		38.0397
		64.4376		38.0397	38.0397									90.8354		26.3978
		38.0397		26.3978	26.3978									128.875		128.875
		64.4376		20.0991	64.4376									102.477		64.4376
		38.0397		16.1952	128.875									64.4376		90.8354
		64.4376		128.875	64.4376									38.0397		64.4376
		38.0397		64.4376	38.0397									128.875		38.0397
		64.4376		64.4376	26.3978									38.0397		90.8354
		38.0397		38.0397	20.0991									128.875		64.4376
		64.4376		26.3978	64.4376									26.3978		48.2423
		38.0397		64.4376	38.0397									26.3978		128.875
		90.8354		38.0397	26.3978									128.875		90.8354
		128.875		26.3978	20.0991									102.477		128.875
		102.477		128.875	64.4376									64.4376		64.4376
		64.4376		108.776	128.875									64.4376		64.4376
		38.0397		90.8354	108.776									128.875		38.0397
		128.875		128.875	38.0397									64.4376		26.3978
		38.0397		90.8354	128.875									38.0397		20.0991
		128.875		64.4376	64.4376									64.4376		128.875
		26.3978		128.875	38.0397									38.0397		90.8354
		26.3978		112.68	26.3978									64.4376		64.4376
		128.875		128.875	20.0991									38.0397		90.8354
		102.477		64.4376	128.875									64.4376		64.4376
		64.4376		64.4376	128.875									38.0397		64.4376
		64.4376		64.4376	90.8354									64.4376		38.0397
		128.875		38.0397	64.4376									38.0397		26.3978
		64.4376		26.3978	64.4376									90.8354		128.875
		38.0397		90.8354	64.4376									128.875		64.4376
		64.4376		128.875	38.0397									102.477		64.4376
		38.0397		64.4376	26.3978									64.4376		38.0397
		64.4376		102.477	128.875									38.0397		26.3978
		38.0397		80.6328	64.4376									128.875		64.4376
		64.4376		112.68	64.4376									38.0397		38.0397
		38.0397		64.4376	64.4376									128.875		26.3978
		64.4376		115.326	38.0397									26.3978		128.875
		38.0397		64.4376	128.875									26.3978		64.4376
		90.8354		128.875	64.4376									128.875		38.0397
		128.875		64.4376	38.0397									102.477		64.4376
		102.477		38.0397	26.3978									64.4376		38.0397
		64.4376		102.477	20.0991									64.4376		102.477
		38.0397		64.4376	128.875									38.0397		64.4376
		128.875		38.0397	64.4376									26.3978		38.0397
		38.0397		26.3978	38.0397									38.0397		128.875
		128.875		20.0991	26.3978									64.4376		128.875
		26.3978		128.875	20.0991									38.0397		108.776
		26.3978		64.4376	64.4376									64.4376		90.8354
		128.875		128.875	64.4376									38.0397		64.4376
		102.477		64.4376	38.0397									64.4376		64.4376
		64.4376		38.0397	26.3978									38.0397		64.4376
		64.4376		26.3978	64.4376									64.4376		38.0397
		38.0397		20.0991	128.875									38.0397		128.875
		26.3978		16.1952	112.68									90.8354		64.4376
		38.0397		128.875	38.0397									128.875		38.0397
		64.4376		64.4376	128.875									90.8354		26.3978
		38.0397		38.0397	64.4376									64.4376		20.0991
		64.4376		26.3978	38.0397									38.0397		128.875
		38.0397		20.0991	26.3978									128.875		90.8354
		64.4376		16.1952	20.0991									38.0397		128.875
		38.0397		13.5495	128.875									128.875		90.8354
		64.4376		11.6419	128.875									26.3978		64.4376
		38.0397		128.875	90.8354									26.3978		128.875
		90.8354		64.4376	64.4376									128.875		64.4376
		128.875		64.4376	64.4376									102.477		38.0397
		90.8354		64.4376	64.4376									64.4376		26.3978
		64.4376		38.0397	38.0397									64.4376		128.875
		38.0397		26.3978	26.3978									128.875		64.4376
		128.875		20.0991	128.875									64.4376		90.8354
		38.0397		16.1952	64.4376									38.0397		64.4376
		128.875		128.875	64.4376									64.4376		38.0397
		26.3978		64.4376	64.4376									38.0397		90.8354
		26.3978		64.4376	38.0397									64.4376		64.4376
		128.875		38.0397	128.875									38.0397		48.2423
		102.477		128.875	64.4376									64.4376		128.875
		64.4376		64.4376	38.0397									38.0397		90.8354
		64.4376		38.0397	26.3978									64.4376		128.875
		128.875		26.3978	64.4376									38.0397		102.477
		64.4376		128.875	128.875									90.8354		64.4376
		38.0397		108.776	64.4376									128.875		38.0397
		64.4376		90.8354	38.0397									90.8354		26.3978
		38.0397		64.4376	26.3978									64.4376		20.0991
		64.4376		128.875	20.0991									38.0397		128.875
		38.0397		64.4376	64.4376									128.875		90.8354
		64.4376		128.875	64.4376									38.0397		64.4376
		38.0397		117.233	38.0397									128.875		38.0397
		64.4376		128.875	26.3978									26.3978		26.3978
		38.0397		64.4376	64.4376									26.3978		64.4376
		90.8354		64.4376	64.4376									128.875		38.0397
		128.875		64.4376	38.0397									102.477		26.3978
		90.8354		38.0397	38.0397									64.4376		128.875
		64.4376		26.3978	128.875									64.4376		64.4376
		38.0397		20.0991	64.4376									128.875		64.4376
		128.875		128.875	128.875									64.4376		38.0397
		38.0397		64.4376	115.326									38.0397		26.3978
		128.875		102.477	102.477									64.4376		64.4376
		26.3978		80.6328	128.875									38.0397		38.0397
		26.3978		112.68	64.4376									64.4376		26.3978
		128.875		64.4376	38.0397									38.0397		128.875
		102.477		115.326	26.3978									64.4376		64.4376
		64.4376		102.477	64.4376									38.0397		38.0397
		64.4376		128.875	64.4376									64.4376		64.4376
		128.875		64.4376	38.0397									38.0397		38.0397
		64.4376		38.0397	26.3978									90.8354		102.477
		38.0397		102.477	128.875									128.875		80.6328
		64.4376		64.4376	64.4376									90.8354		64.4376
		38.0397		38.0397	64.4376									64.4376		128.875
		64.4376		26.3978	64.4376									38.0397		128.875
		38.0397		20.0991	38.0397									128.875		108.776
		64.4376		128.875	128.875									38.0397		90.8354
		38.0397		64.4376	64.4376									128.875		64.4376
		64.4376		128.875	38.0397									26.3978		38.0397
		38.0397		64.4376	26.3978									26.3978		128.875
		90.8354		38.0397	64.4376									128.875		64.4376
		128.875		26.3978	128.875									102.477		128.875
		90.8354		20.0991	64.4376									64.4376		64.4376
		64.4376		16.1952	38.0397									64.4376		38.0397
		38.0397		128.875	26.3978									38.0397		26.3978
		128.875		64.4376	20.0991									64.4376		20.0991
		38.0397		38.0397	64.4376									38.0397		128.875
		128.875		26.3978	64.4376									64.4376		64.4376
		26.3978		20.0991	38.0397									38.0397		128.875
		26.3978		16.1952	26.3978									64.4376		90.8354
		128.875		13.5495	64.4376									38.0397		64.4376
		102.477		11.6419	64.4376									64.4376		128.875
		64.4376		128.875	38.0397									38.0397		64.4376
		64.4376		64.4376	38.0397									64.4376		38.0397
		38.0397		64.4376	128.875									38.0397		128.875
		64.4376		64.4376	64.4376									90.8354		128.875
		38.0397		38.0397	64.4376									128.875		64.4376
		64.4376		26.3978	38.0397									90.8354		90.8354
		38.0397		20.0991	26.3978									64.4376		64.4376
		64.4376		16.1952	128.875									38.0397		38.0397
		38.0397		128.875	128.875									128.875		26.3978
		64.4376		64.4376	108.776									38.0397		115.326
		38.0397		64.4376	64.4376									128.875		102.477
		64.4376		38.0397	64.4376									26.3978		128.875
		38.0397		128.875	64.4376									26.3978		90.8354
		90.8354		64.4376	64.4376									128.875		112.68
		128.875		38.0397	38.0397									102.477		102.477
		90.8354		26.3978	128.875									64.4376		80.6328
		64.4376		128.875	64.4376									64.4376		64.4376
		38.0397		108.776	64.4376									38.0397		38.0397
		128.875		90.8354	64.4376									64.4376		26.3978
		38.0397		64.4376	38.0397									38.0397		128.875
		128.875		128.875	128.875									64.4376		90.8354
		26.3978		64.4376	64.4376									38.0397		64.4376
		26.3978		128.875	38.0397									64.4376		38.0397
		128.875		64.4376	64.4376									38.0397		26.3978
		102.477		64.4376	38.0397									64.4376		64.4376
		64.4376		64.4376	128.875									38.0397		38.0397
		64.4376		38.0397	64.4376									64.4376		26.3978
		38.0397		26.3978	38.0397									38.0397		128.875
		64.4376		20.0991	26.3978									90.8354		64.4376
		38.0397		128.875	20.0991									128.875		64.4376
		64.4376		64.4376	64.4376									90.8354		38.0397
		38.0397		102.477	64.4376									64.4376		26.3978
		64.4376		80.6328	38.0397									38.0397		64.4376
		38.0397		112.68	26.3978									128.875		38.0397
		64.4376		64.4376	64.4376									38.0397		26.3978
		38.0397		115.326	64.4376									128.875		128.875
		64.4376		64.4376	38.0397									26.3978		64.4376
		38.0397		128.875	38.0397									26.3978		38.0397
		90.8354		64.4376	128.875									128.875		64.4376
		128.875		38.0397	64.4376									102.477		38.0397
		90.8354		102.477	64.4376									64.4376		128.875
		64.4376		64.4376	38.0397									64.4376		90.8354
		38.0397		38.0397	26.3978									64.4376		64.4376
		128.875		64.4376	128.875									64.4376		128.875
		38.0397		64.4376	128.875									38.0397		128.875
		128.875		128.875	108.776									64.4376		64.4376
		26.3978		64.4376	64.4376									38.0397		38.0397
		26.3978		128.875	64.4376									64.4376		26.3978
		128.875		64.4376	64.4376									38.0397		20.0991
		102.477		38.0397	64.4376									64.4376		128.875
		64.4376		26.3978	38.0397									38.0397		128.875
		64.4376		64.4376	128.875									64.4376		64.4376
		64.4376		128.875	64.4376									38.0397		38.0397
		64.4376		64.4376	64.4376									90.8354		128.875
		38.0397		38.0397	64.4376									128.875		64.4376
		64.4376		26.3978	38.0397									90.8354		64.4376
		38.0397		20.0991	128.875									64.4376		64.4376
		64.4376		16.1952	64.4376									38.0397		128.875
		38.0397		13.5495	38.0397									128.875		90.8354
		64.4376		11.6419	64.4376									38.0397		64.4376
		38.0397		128.875	38.0397									128.875		128.875
		64.4376		64.4376	128.875									26.3978		128.875
		38.0397		64.4376	64.4376									26.3978		128.875
		90.8354		64.4376	38.0397									128.875		128.875
		128.875		38.0397	26.3978									102.477		128.875
		90.8354		26.3978	20.0991									64.4376		64.4376
		64.4376		20.0991	64.4376									64.4376		90.8354
		38.0397		16.1952	64.4376									64.4376		64.4376
		128.875		128.875	38.0397									64.4376		38.0397
		38.0397		64.4376	26.3978									38.0397		26.3978
		128.875		64.4376	64.4376									64.4376		115.326
		26.3978		38.0397	64.4376									38.0397		102.477
		26.3978		128.875	38.0397									64.4376		128.875
		128.875		64.4376	38.0397									38.0397		90.8354
		102.477		38.0397	128.875									64.4376		108.776
		64.4376		26.3978	64.4376									38.0397		108.776
		64.4376		128.875	64.4376									64.4376		90.8354
		64.4376		108.776	38.0397									38.0397		64.4376
		64.4376		90.8354	26.3978									90.8354		38.0397
		38.0397		64.4376	128.875									128.875		26.3978
		64.4376		128.875	128.875									90.8354		128.875
		38.0397		64.4376	108.776									64.4376		90.8354
		64.4376		128.875	64.4376									38.0397		64.4376
		38.0397		64.4376	64.4376									128.875		38.0397
		64.4376		64.4376	64.4376									38.0397		26.3978
		38.0397		64.4376	38.0397									128.875		64.4376
		64.4376		38.0397	26.3978									26.3978		38.0397
		38.0397		26.3978	128.875									26.3978		26.3978
		90.8354		20.0991	64.4376									128.875		128.875
		128.875		128.875	64.4376									102.477		64.4376
		90.8354		64.4376	38.0397									64.4376		64.4376
		64.4376		102.477	26.3978									64.4376		38.0397
		38.0397		64.4376	128.875									64.4376		26.3978
		128.875		112.68	64.4376									64.4376		64.4376
		38.0397		64.4376	38.0397									38.0397		38.0397
		128.875		64.4376	64.4376									64.4376		26.3978
		26.3978		38.0397	38.0397									38.0397		128.875
		26.3978		128.875	128.875											64.4376
		128.875		64.4376	64.4376											102.477
		102.477		38.0397	38.0397											64.4376
		64.4376		102.477	26.3978											38.0397
		64.4376		64.4376	20.0991											128.875
		64.4376		64.4376	64.4376											90.8354
		64.4376		38.0397	64.4376											64.4376
		38.0397		64.4376	38.0397											128.875
		64.4376		128.875	26.3978											90.8354
		38.0397		64.4376	64.4376											64.4376
				128.875	64.4376											38.0397
				64.4376	90.8354											26.3978
				38.0397	64.4376											20.0991
				26.3978	128.875											128.875
				64.4376	64.4376											128.875
				128.875	64.4376											64.4376
				64.4376	38.0397											38.0397
				38.0397	26.3978											128.875
				26.3978	128.875											64.4376
				20.0991	128.875											64.4376
				16.1952	108.776											64.4376
				13.5495	128.875											128.875
				11.6419	64.4376											64.4376
				128.875	64.4376											38.0397
				64.4376	38.0397											128.875
				64.4376	26.3978											128.875
				64.4376	128.875											128.875
				38.0397	64.4376											128.875
				26.3978	64.4376
				20.0991	64.4376
				16.1952	38.0397
				128.875	128.875
				64.4376	64.4376
				64.4376	38.0397
				38.0397	64.4376
				128.875	128.875
				64.4376	128.875
				38.0397	64.4376
				26.3978	38.0397
				128.875	26.3978
				108.776	20.0991
				90.8354	64.4376
				64.4376	64.4376
				128.875	38.0397
				64.4376	26.3978
					64.4376
					64.4376
					90.8354
					64.4376
					128.875
					64.4376
					64.4376
					38.0397
					26.3978
					128.875
					128.875
					108.776
					128.875
					64.4376
					64.4376
					64.4376
					38.0397
					128.875
					64.4376
					64.4376
					64.4376
					38.0397
					128.875
					64.4376
					38.0397
					26.3978
					20.0991
					128.875
					64.4376
					38.0397
					26.3978
					20.0991
					64.4376
					64.4376
					38.0397
					26.3978
					64.4376
					64.4376
					90.8354
					64.4376
					128.875
					64.4376
					64.4376
					38.0397
					26.3978
					128.875
					128.875
					108.776
					128.875
					64.4376
					64.4376
					64.4376
					38.0397
					128.875
					64.4376
					64.4376
					48.2423
					64.4376
					128.875
					64.4376
					38.0397
					26.3978
					20.0991
					128.875
					64.4376
					38.0397
					26.3978
					20.0991
					64.4376
					64.4376
					38.0397
					26.3978
					64.4376
					64.4376
					90.8354
					64.4376
					128.875
					64.4376
					64.4376
					38.0397
					26.3978
					128.875
					128.875
					108.776
					128.875
					64.4376
					64.4376
					64.4376
					38.0397
					128.875
					64.4376
					64.4376
					48.2423
					64.4376
					128.875
					64.4376
					38.0397
					26.3978
					20.0991
					128.875
					64.4376
					38.0397
					26.3978
					20.0991
					64.4376
					64.4376
					38.0397
					26.3978
					64.4376
					64.4376
					90.8354
					64.4376
					128.875
					64.4376
					64.4376
					38.0397
					26.3978
					128.875
					128.875
					108.776
					128.875
					64.4376
					64.4376
					64.4376
					38.0397
					128.875
					64.4376
					64.4376
					48.2423
					64.4376
					128.875
					64.4376
					38.0397
					26.3978
					64.4376
					128.875
					64.4376
					38.0397
					26.3978
					20.0991
					64.4376
					64.4376
					38.0397
					26.3978
					64.4376
					64.4376
					38.0397
					26.3978
					128.875
					64.4376
					64.4376
					38.0397
					26.3978
					128.875
					128.875
					108.776
					128.875
					64.4376
					64.4376
					64.4376
					38.0397
					128.875
					64.4376
					64.4376
					64.4376
					38.0397
					128.875
					64.4376
					38.0397
					64.4376
					38.0397
					128.875
					64.4376
					38.0397
					26.3978
					20.0991
					64.4376
					64.4376
					38.0397
					26.3978
					64.4376
					64.4376
					38.0397
					26.3978
					128.875
					64.4376
					64.4376
					38.0397
					26.3978
					128.875
					112.68
					97.6567
					128.875
					64.4376
					64.4376
					64.4376
					38.0397
					128.875
					64.4376
					64.4376
					64.4376
					38.0397
					128.875
					64.4376
					38.0397
					64.4376
					38.0397
					128.875
					64.4376
					38.0397
					26.3978
					20.0991
					64.4376
					64.4376
					38.0397
					26.3978
					64.4376
					64.4376
					38.0397
					26.3978
					128.875
					64.4376
					64.4376
					38.0397
					26.3978
					128.875
					112.68
					97.6567
					128.875
					64.4376
					64.4376
					64.4376
					38.0397
					128.875
					64.4376
					64.4376
					64.4376
					38.0397
					128.875
					64.4376
					38.0397
					26.3978
					64.4376
					128.875
					64.4376
					38.0397
					26.3978
					64.4376
					64.4376
					38.0397
					26.3978
					20.0991
					64.4376
					64.4376
					128.875
					108.776
					128.875
					64.4376
					64.4376
					38.0397
					26.3978
					128.875
					112.68
					128.875
					90.8354
					64.4376
					64.4376
					64.4376
					38.0397
					128.875
					64.4376
					64.4376
					64.4376
					38.0397
					128.875
					64.4376
					38.0397
					26.3978
					64.4376
					128.875
					64.4376
					38.0397
					26.3978
					64.4376
					64.4376
					38.0397
					26.3978
					20.0991
					64.4376
					64.4376
					128.875
					108.776
					128.875
					64.4376
					64.4376
					38.0397
					26.3978
					128.875
					128.875
					128.875
					90.8354
					64.4376
					64.4376
					64.4376
					38.0397
					128.875
					64.4376
					64.4376
					64.4376
					38.0397
					128.875
					64.4376
					38.0397
					26.3978
					64.4376
					128.875
					64.4376
					38.0397
					26.3978
					90.8354
					64.4376
					90.8354
					64.4376
					128.875
					64.4376
					64.4376
					128.875
					64.4376
					128.875
					128.875
					64.4376
					38.0397
					26.3978
					128.875
					64.4376
					38.0397
					26.3978
					64.4376
					64.4376
					64.4376
					38.0397
					128.875
					64.4376
					64.4376
					64.4376
					38.0397
					128.875
					64.4376
					38.0397
					26.3978
					64.4376
					128.875
					64.4376
					38.0397
					26.3978
					90.8354
					64.4376
					90.8354
					64.4376
					38.0397
					64.4376
					38.0397
					128.875
					64.4376
					128.875
					64.4376
					38.0397
					26.3978
					20.0991
					128.875
					64.4376
					38.0397
					26.3978
					64.4376
					64.4376
					64.4376
					38.0397
					128.875
					64.4376
					64.4376
					64.4376
					38.0397
					128.875
					64.4376
					38.0397
					26.3978
[truncated: 239 more rows]
[truncated: 33 more columns]

## Sheet: Fig. 5
Figure 5b	Wound close rate (nm/s)								Figure 5c	Correlation length							Figure 5b	One-way ANOVA
	-		Wortmannin		Rapamycin		n=4			-		Wortmannin		Rapamycin				DF	Sum of Squares	Mean Square	F Value	Prob>F
	Red	Far-Red	Red	Far-Red	Red	Far-Red				Red	Far-Red	Red	Far-Red	Red	Far-Red		Model	5	65.7006	13.1401	20.1611	3.4007e-14
Mean	6.08893	5.1567	4.18564	3.94222	4.88965	5.52757			Mean	6.08893	5.1567	4.18564	3.94222	4.88965	5.52757		Error	109	71.0413	0.65176
Std	0.887884	0.809726	0.51009	0.597457	1.00977	0.846258			Std	0.887884	0.809726	0.51009	0.597457	1.00977	0.846258		Total	114	136.742
	5.85121	5.87336	4.62292	3.12694	4.32245	4.95455				5.85121	5.87336	4.62292	3.12694	4.32245	4.95455
	6.70719	5.91612	4.10252	2.85326	4.90029	4.21964				6.70719	5.91612	4.10252	2.85326	4.90029	4.21964		Tukey test
	5.47606	5.1597	3.62748	4.37034	6.48316	5.38894				5.47606	5.1597	3.62748	4.37034	6.48316	5.38894			MeanDiff	SEM	q Value	Prob	Alpha	Sig	LCL	UCL
	5.65985	4.33902	3.6595	3.40368	5.83587	5.40769				5.65985	4.33902	3.6595	3.40368	5.83587	5.40769		FC RC	-0.93223	0.24443	5.39373	0.00304	0.05	1	-1.64133	-0.22313
	5.32649	3.71306	4.64127	4.26184	4.10314	4.32838				5.32649	3.71306	4.64127	4.26184	4.10314	4.32838		RW RC	-1.90329	0.27078	9.94035	1.36079e-08	0.05	1	-2.68885	-1.11774
	5.77506	4.77176	3.83406	4.47617	3.58205	4.5525				5.77506	4.77176	3.83406	4.47617	3.58205	4.5525		RW FC	-0.97106	0.26056	5.27055	0.00409	0.05	1	-1.72696	-0.21516
	6.58573	5.46896	5.17359	4.0365	6.04083	5.91257				6.58573	5.46896	5.17359	4.0365	6.04083	5.91257		FW RC	-2.14671	0.24683	12.2996	0	0.05	1	-2.86278	-1.43064
	4.9574	5.39269	4.86281	3.85905	6.07736	4.60288				4.9574	5.39269	4.86281	3.85905	6.07736	4.60288		FW FC	-1.21448	0.23557	7.29094	1.6679e-05	0.05	1	-1.89789	-0.53107
	6.0343	4.84033	4.88261	4.414	6.28375	4.23729				6.0343	4.84033	4.88261	4.414	6.28375	4.23729		FW RW	-0.24342	0.26282	1.30982	0.93895	0.05	0	-1.00586	0.51903
	7.89306	4.34483	4.00451	4.44408	3.68567	5.33691				7.89306	4.34483	4.00451	4.44408	3.68567	5.33691		RR RC	-1.19928	0.28132	6.02881	0.000602339	0.05	1	-2.01541	-0.38314
	7.54254	5.19111	4.16759	3.61304	3.80596	6.63132				7.54254	5.19111	4.16759	3.61304	3.80596	6.63132		RR FC	-0.26705	0.2715	1.39104	0.92225	0.05	0	-1.05468	0.52058
	7.21363	4.48645	3.21644	3.86743	4.63573	5.88207				7.21363	4.48645	3.21644	3.86743	4.63573	5.88207		RR RW	0.70401	0.29545	3.36991	0.17145	0.05	0	-0.1531	1.56113
	6.50575	6.7264	4.01368	4.19497	4.69492	6.03896				6.50575	6.7264	4.01368	4.19497	4.69492	6.03896		RR FW	0.94743	0.27366	4.89606	0.00974	0.05	1	0.15352	1.74134
	5.35605	5.17432	3.96422	3.79263	4.00397	6.06672				5.35605	5.17432	3.96422	3.79263	4.00397	6.06672		FR RC	-0.56136	0.26229	3.02672	0.27479	0.05	0	-1.32228	0.19956
	6.45924	5.28871	4.2699	3.57645		6.6507				6.45924	5.28871	4.2699	3.57645		6.6507		FR FC	0.37087	0.25172	2.08358	0.68187	0.05	0	-0.3594	1.10114
	4.81615	4.2312	3.92713	3.66813		6.53217				4.81615	4.2312	3.92713	3.66813		6.53217		FR RW	1.34193	0.27739	6.84164	6.28698e-05	0.05	1	0.53722	2.14665
	6.73169	6.48805		4.84027		6.61806				6.73169	6.48805		4.84027		6.61806		FR FW	1.58535	0.25406	8.82482	1.43001e-07	0.05	1	0.84831	2.32239
	5.10124	4.1197		4.48037		6.13495				5.10124	4.1197		4.48037		6.13495		FR RR	0.63792	0.28768	3.1359	0.23834	0.05	0	-0.19668	1.47251
	4.89497	3.93964		4.15713						4.89497	3.93964		4.15713
	6.891	6.27917		4.41214						6.891	6.27917		4.41214				Figure 5c	One-way ANOVA
		5.20971		2.22593							5.20971		2.22593					DF	Sum of Squares	Mean Square	F Value	Prob>F
		5.21208		4.16235							5.21208		4.16235				Model	5	1.24375e+06	248751	594.858	0
		6.35758		4.43444							6.35758		4.43444				Error	24270	10148900	418.168
		5.2369									5.2369						Total	24275	11392700
																	Bonferroni Test
																		MeanDiff	SEM	t Value	Prob	Alpha	Sig	LCL	UCL
																	FC RC	-10.8595	0.62731	-17.3114	1.45892e-65	0.05	1	-12.701	-9.01807
																	RW RC	-9.8085	0.56506	-17.3583	6.51067e-66	0.05	1	-11.4672	-8.14977
																	RW FC	1.05102	0.42912	2.44921	0.21486	0.05	0	-0.20867	2.31071
																	FW RC	-25.9356	0.58577	-44.2763	0	0.05	1	-27.6552	-24.2161
																	FW FC	-15.0761	0.45605	-33.0583	2.79658e-233	0.05	1	-16.4149	-13.7374
																	FW RW	-16.1272	0.36573	-44.0956	0	0.05	1	-17.2008	-15.0535
																	RR RC	-14.1467	0.63539	-22.2646	1.49803e-107	0.05	1	-16.0119	-12.2815
																	RR FC	-3.28717	0.51824	-6.34295	3.44081e-09	0.05	1	-4.80846	-1.76588
																	RR RW	-4.33819	0.44086	-9.84039	1.24818e-21	0.05	1	-5.63232	-3.04406
																	RR FW	11.789	0.4671	25.2385	1.40002e-137	0.05	1	10.4178	13.1601
																	FR RC	-15.9716	0.61838	-25.8283	5.84986e-144	0.05	1	-17.7868	-14.1564
																	FR FC	-5.11208	0.49724	-10.281	1.4474e-23	0.05	1	-6.57171	-3.65244
																	FR RW	-6.16309	0.41596	-14.8165	2.82858e-48	0.05	1	-7.38415	-4.94204
																	FR FW	9.96406	0.44368	22.4576	2.16827e-109	0.05	1	8.66163	11.2665
																	FR RR	-1.82491	0.50739	-3.59662	0.00485	0.05	1	-3.31436	-0.33545

## Sheet: Supplementary Fig.1
Supplementary Figure 1f	Wound Closure Rate (nm/s)					Supplementary Figure 1g	Wound Closure Rate (nm/s)					Supplementary Figure 1g
Time (Sec)	MDA	MCF-7	Red	Far-Red			MDA-wt					One-way ANOVA
600	3.10319	4.0516	5.68122	4.80867			Red	Far-Red	Red				N Analysis	N Missing	Mean	Standard Deviation	SE of Mean
1200	2.88032	3.90101	5.85302	4.79065		Mean	4.06272	3.7847	3.87752			-	4	0	4.06273	0.16358	0.08179
1800	2.96932	3.87648	5.89667	4.71169		Std	0.141669	0.365716	0.629985			Red	4	0	3.7847	0.42229	0.21114
2400	3.10604	3.89985	5.91085	4.93509			4.13797	3.99468	3.66637			Far-red	4	0	3.87752	0.72744	0.36372
3000	3.76747	3.93156	6.04176	5.22026			4.2166	3.60113	2.95703
3600	3.20589	3.80125	6.05666	5.17993			3.83705	4.24943	4.27703				DF	Sum of Squares	Mean Square	F Value	Prob>F
4200	3.31151	3.88731	6.08245	5.06756			4.05928	3.29355	4.60966			Model	2	0.16029	0.08015	0.32745	0.729
4800	3.36184	3.71356	6.10254	4.80997								Error	9	2.20279	0.24475
5400	3.22273	3.87142	6.04683	4.9122		Supplementary Figure 1h	Correlation length (μm)					Total	11	2.36308
6000	3.01539	3.98825	6.16298	5.12829			MDA-wt
6600	3.26111	3.90158	6.1122	5.11984			Red	Far-Red	Red				MeanDiff	SEM	q Value	Prob	Alpha	Sig	LCL	UCL
7200	4.21383	3.98539	6.06358	5.05446		Mean	67.2603	67.2849	65.38			Red -	-0.27803	0.34982	1.12397	0.71537	0.05	0	-1.25474	0.69868
7800	4.85932	3.87623	6.09612	4.94108		Std	40.1578	26.1435	37.8321			Far-red -	-0.18521	0.34982	0.74872	0.85913	0.05	0	-1.16192	0.79151
8400	4.63303	3.98893	6.05997	4.86643			128.875	40.8572	4.45672			Far-red Red	0.09282	0.34982	0.37526	0.96209	0.05	0	-0.88389	1.06954
9000	4.2353	4.02449	6.0935	4.9215			102.477	38.4473	88.9824
9600	4.67554	3.93665	6.03854	4.53917			80.6328	37.3335	84.508			Supplementary Figure 1h
10200	4.37487	3.96834	5.98982	4.63281			64.4376	103.464	107.367			One-way ANOVA
10800	4.36384	3.86614	5.97819	4.57685			52.7957	158.609	49.0874				N Analysis	N Missing	Mean	Standard Deviation	SE of Mean
11400	4.47048	4.11552	5.89118	4.45622			44.3384	29.4379	28.978			-	3443	0	67.2603	40.1636	0.68449
12000	4.44984	4.09246	5.92192	4.2942			38.0397	61.2858	101.958			Red	1769	8	67.2849	26.1509	0.62176
12600	4.36239	4.1244	5.8902	4.53683			33.2191	84.7779	4.45672			Far-red	1225	8	65.38	37.8476	1.08136
13200	4.65011	3.83391	5.91757	4.68558			128.875	96.0026	88.9824
13800	4.66683	4.02123	5.81533	4.64655			90.8354	40.8572	84.508				DF	Sum of Squares	Mean Square	F Value	Prob>F
14400	4.84693	4.12828	5.81783	4.67456			64.4376	38.4473	107.367			Model	2	3538.91	1769.46	1.33706	0.26269
15000	4.43293	4.31036	5.83174	4.61066			48.2424	37.3335	49.0874			Error	6434	8.51473e+06	1323.4
15600	4.45537	4.17059	5.79675	4.56499			38.0397	103.464	28.978			Total	6436	8.51827e+06
16200	4.33256	4.23976	5.74287	4.40165			31.2184	131.094	101.958			Turkey test
16800	4.76133	4.17923	5.73873	4.53038			64.4376	29.4379	4.45672				MeanDiff	SEM	q Value	Prob	Alpha	Sig	LCL	UCL
17400	4.7639	4.29025	5.67543	4.45582			38.0397	61.2858	88.9824			Red -	0.02462	1.06418	0.03272	0.9997	0.05	0	-2.4695	2.51874
18000	4.6171	4.27554	5.65832	4.3181			128.875	84.7779	81.534			Far-red -	-1.88034	1.21025	2.19724	0.26599	0.05	0	-4.7168	0.95611
18600	4.64251	4.12911	5.63388	4.36179			64.4376	96.0026	107.367			Far-red Red	-1.90496	1.35219	1.99234	0.3363	0.05	0	-5.0741	1.26417
19200	4.48718	4.20942	5.6347	4.37885			38.0397	40.8572	42.1713
19800	4.53817	4.27516	5.63592	4.32396			20.0991	38.4473	28.978
20400	4.48933	4.1723	5.61631	4.40791			16.1952	37.3335	101.958
21000	4.63731	4.18759	5.6221	4.36499			64.4376	103.464	4.45672
21600	4.36342	4.23698	5.59013	4.3595			38.0397	131.094	81.534
22200	4.73092	4.31067	5.56109	4.4645			128.875	29.4379	78.0654
22800	4.75115	4.26929	5.59499	4.39492			64.4376	61.2858	107.367
23400	4.55356	4.17258	5.46034	4.33886			38.0397	84.7779	12.3372
24000	4.28637	4.33885	5.51872	4.02954			26.3978	96.0026	6.91608
24600	4.31229	4.44285	5.48272	4.24657			20.0991	40.8572	101.958
25200	4.33011	4.40823	5.5042	3.92571			16.1952	38.4473	4.45672
25800	4.41385	4.49577	5.4094	4.20189			13.5495	37.3335	81.534
26400	4.76099	4.41203	5.46143	4.16453			64.4376	103.464	78.0654
27000	4.64395	4.56342	5.42472	4.21233			128.875	102	107.367
27600	4.72673	4.51659	5.40993	4.07549			90.8354	29.4379	12.3372
28200	4.193	4.43989	5.46399	3.96955			26.3978	61.2858	6.91608
28800	4.1656	4.5548	5.35107	3.89073			20.0991	84.7779	101.958
29400	3.99166	4.5679	5.36942	3.87569			16.1952	96.0026	4.45672
30000	4.14583	4.55421	5.42978	3.90666			64.4376	40.8572	81.534
30600	4.1614	4.55267	5.30686	3.83019			64.4376	38.4473	78.0654
31200	4.21006	4.61495	5.3297	3.72061			38.0397	37.3335	107.043
31800	4.01908	4.5888	5.31747	3.84628			26.3978	103.464	49.0874
32400	4.16868	4.58727	5.31329	3.65334			20.0991	102	6.91608
33000	4.07473	4.59264	5.2831	3.74613			16.1952	29.4379	101.958
33600	4.23685	4.5294	5.29463	3.75595			64.4376	61.2858	4.45672
34200	4.18095	4.64743	5.31016	3.73885			128.875	84.7779	81.534
34800	4.23239	4.73249	5.25503	3.66196			64.4376	96.0026	78.0654
35400	4.21893	4.64946	5.28293	3.52356			128.875	40.8572	107.043
36000	4.18512	4.66492	5.26115	3.51752			64.4376	38.4473	28.978
36600	4.02175	4.6597	5.29167	3.53754			38.0397	37.3335	6.91608
37200	4.10362	4.63283	5.26546	3.44761			26.3978	103.464	101.958
37800	3.99754	4.59239	5.22764	3.55474			20.0991	102	4.45672
38400	4.16104	4.49667	5.2656	3.58003			16.1952	29.4379	76.2095
39000	3.97859	4.55302	5.20835	3.55737			128.875	61.2858	78.0654
39600	3.87883	4.56871	5.19613	3.43588			102.477	84.7779	107.043
40200	3.93044	4.54974	5.19839	3.43624			128.875	96.0026	28.978
40800	4.02748	4.481	5.18892	3.47544			64.4376	40.8572	104.846
41400	3.8683	4.50214	5.21666	3.46283			38.0397	38.4473	101.958
42000	3.79231	4.50775	5.21132	3.34514			142.425	37.3335	4.45672
Avg	4.20692	4.10835	5.80256	4.5904			128.875	103.464	76.2095
Std	0.603925	0.202082	0.222611	0.315398			112.68	102	78.0654
							128.875	29.4379	107.043
							102.477	61.2858	23.7816
							80.6328	84.7779	104.846
							64.4376	96.0026	101.958
							52.7957	40.8572	4.45672
							44.3384	38.4473	76.2095
							38.0397	37.3335	78.0654
							33.2191	103.464	107.043
							128.875	102	23.7816
							90.8354	29.4379	102.201
							64.4376	61.2858	101.958
							48.2424	84.7779	4.45672
							38.0397	96.0026	76.2095
							31.2184	40.8572	78.0654
							64.4376	38.4473	107.043
							38.0397	37.3335	23.7816
							128.875	103.464	102.201
							64.4376	102	101.958
							38.0397	29.4379	4.45672
							20.0991	61.2858	76.2095
							16.1952	84.7779	78.0654
							64.4376	96.0026	107.043
							38.0397	40.8572	23.7816
							128.875	38.4473	102.201
							64.4376	37.3335	101.958
							38.0397	103.464	4.45672
							26.3978	102	76.2095
							20.0991	29.4379	78.0654
							16.1952	61.2858	107.043
							13.5495	84.7779	23.7816
							90.8354	96.0026	102.201
							128.875	40.8572	101.958
							90.8354	38.4473	4.45672
							26.3978	37.3335	76.2095
							20.0991	103.464	78.0654
							64.4376	102	107.043
							38.0397	29.4379	23.7816
							64.4376	61.2858	102.201
							38.0397	84.7779	101.958
							26.3978	96.0026	4.45672
							20.0991	40.8572	76.2095
							16.1952	38.4473	78.0654
							64.4376	37.3335	107.043
							128.875	103.464	23.7816
							64.4376	102	102.201
							128.875	29.4379	101.958
							64.4376	61.2858	4.45672
							38.0397	84.7779	76.2095
							26.3978	96.0026	78.0654
							20.0991	40.8572	107.043
							64.4376	38.4473	23.7816
							128.875	37.3335	102.201
							102.477	103.464	101.958
							128.875	102	4.45672
							64.4376	29.4379	76.2095
							38.0397	61.2858	78.0654
							142.425	84.7779	107.043
							128.875	96.0026	23.7816
							102.477	40.8572	102.201
							128.875	38.4473	101.958
							90.8354	37.3335	4.45672
							64.4376	103.464	76.2095
							48.2424	102	78.0654
							38.0397	29.4379	107.043
							31.2184	61.2858	23.7816
							26.3978	84.7779	102.201
							22.8329	96.0026	101.958
							128.875	40.8572	4.45672
							64.4376	38.4473	76.2095
							38.0397	37.3335	78.0654
							26.3978	103.464	107.043
							38.0397	102	23.7816
							16.1952	29.4379	102.201
							64.4376	61.2858	101.958
							38.0397	84.7779	4.45672
							128.875	96.0026	76.2095
							64.4376	40.8572	78.0654
							38.0397	38.4473	107.043
							20.0991	37.3335	23.7816
							16.1952	103.464	102.201
							64.4376	102	101.958
							38.0397	29.4379	4.45672
							128.875	61.2858	76.2095
							128.875	84.7779	78.0654
							64.4376	96.0026	107.043
							38.0397	40.8572	23.7816
							26.3978	38.4473	102.201
							20.0991	37.3335	101.958
							16.1952	103.464	4.45672
							64.4376	102	76.2095
							128.875	29.4379	78.0654
							90.8354	61.2858	107.043
							26.3978	84.7779	23.7816
							20.0991	96.0026	102.201
							16.1952	40.8572	101.958
							64.4376	38.4473	4.45672
							64.4376	37.3335	76.2095
							38.0397	103.464	78.0654
							26.3978	102	107.043
							20.0991	29.4379	23.7816
							16.1952	61.2858	102.201
							64.4376	84.7779	101.958
							128.875	96.0026	4.45672
							64.4376	40.8572	76.2095
							128.875	38.4473	78.0654
							64.4376	37.3335	107.043
							38.0397	103.464	23.7816
							26.3978	102	102.201
							20.0991	29.4379	101.958
							64.4376	61.2858	4.45672
							128.875	84.7779	76.2095
							102.477	96.0026	78.0654
							128.875	40.8572	107.043
							64.4376	38.4473	23.7816
							38.0397	37.3335	102.201
							26.3978	103.464	101.958
							128.875	102	4.45672
							112.68	29.4379	76.2095
							128.875	61.2858	78.0654
							64.4376	84.7779	107.043
							38.0397	96.0026	23.7816
							26.3978	40.8572	102.201
							20.0991	38.4473	101.958
							16.1952	37.3335	4.45672
							13.5495	103.464	76.2095
							22.8329	102	78.0654
							128.875	29.4379	107.043
							64.4376	61.2858	23.7816
							38.0397	84.7779	102.201
							26.3978	96.0026	101.958
							38.0397	40.8572	4.45672
							16.1952	38.4473	76.2095
							64.4376	37.3335	78.0654
							38.0397	103.464	107.043
							128.875	102	23.7816
							64.4376	29.4379	102.201
							38.0397	61.2858	101.958
							20.0991	84.7779	4.45672
							16.1952	96.0026	76.2095
							64.4376	40.8572	78.0654
							38.0397	38.4473	107.043
							128.875	37.3335	23.7816
							128.875	103.464	102.201
							64.4376	102	101.958
							38.0397	29.4379	4.45672
							26.3978	61.2858	76.2095
							20.0991	84.7779	78.0654
							16.1952	96.0026	107.043
							64.4376	40.8572	23.7816
							128.875	38.4473	102.201
							90.8354	37.3335	101.958
							26.3978	103.464	4.45672
							20.0991	102	76.2095
							16.1952	29.4379	78.0654
							64.4376	61.2858	107.043
							64.4376	84.7779	23.7816
							38.0397	96.0026	102.201
							26.3978	40.8572	101.958
							20.0991	38.4473	4.45672
							16.1952	37.3335	76.2095
							64.4376	103.464	78.0654
							128.875	102	107.043
							64.4376	29.4379	23.7816
							38.0397	61.2858	102.201
							173.214	84.7779	101.958
							128.875	96.0026	4.45672
							64.4376	40.8572	76.2095
							38.0397	38.4473	78.0654
							64.4376	37.3335	107.043
							128.875	103.464	23.7816
							128.875	102	102.201
							128.875	29.4379	101.958
							64.4376	61.2858	4.45672
							128.875	84.7779	76.2095
							64.4376	96.0026	78.0654
							128.875	40.8572	107.043
							112.68	38.4473	23.7816
							128.875	37.3335	102.201
							64.4376	103.464	101.958
							38.0397	102	4.45672
							26.3978	29.4379	76.2095
							64.4376	61.2858	78.0654
							117.233	84.7779	107.043
							106.042	96.0026	23.7816
							22.8329	40.8572	102.201
							128.875	38.4473	101.958
							64.4376	37.3335	4.45672
							38.0397	103.464	76.2095
							26.3978	102	78.0654
							38.0397	29.4379	107.043
							16.1952	61.2858	23.7816
							64.4376	84.7779	102.201
							38.0397	96.0026	101.958
							128.875	40.8572	4.45672
							64.4376	38.4473	76.2095
							38.0397	37.3335	78.0654
							20.0991	103.464	107.043
							16.1952	102	23.7816
							64.4376	29.4379	102.201
							38.0397	61.2858	101.958
							128.875	84.7779	4.45672
							128.875	96.0026	76.2095
							64.4376	40.8572	78.0654
							38.0397	38.4473	107.043
							26.3978	37.3335	23.7816
							20.0991	103.464	102.201
							16.1952	102	101.958
							64.4376	29.4379	4.45672
							128.875	61.2858	76.2095
							90.8354	84.7779	78.0654
							26.3978	96.0026	107.043
							20.0991	40.8572	23.7816
							16.1952	38.4473	102.201
							64.4376	37.3335	101.958
							64.4376	103.464	4.45672
							38.0397	102	76.2095
							26.3978	29.4379	78.0654
							20.0991	61.2858	107.043
							16.1952	84.7779	23.7816
							64.4376	96.0026	102.201
							128.875	40.8572	101.958
							64.4376	38.4473	4.45672
							64.4376	37.3335	76.2095
							38.0397	103.464	78.0654
							26.3978	102	107.043
							20.0991	29.4379	23.7816
							16.1952	61.2858	102.201
							64.4376	84.7779	101.958
							128.875	96.0026	4.45672
							128.875	40.8572	76.2095
							128.875	38.4473	78.0654
							140.517	37.3335	107.043
							128.875	103.464	23.7816
							64.4376	102	102.201
							128.875	29.4379	101.958
							112.68	61.2858	4.45672
							128.875	84.7779	76.2095
							64.4376	96.0026	78.0654
							38.0397	40.8572	107.043
							26.3978	38.4473	23.7816
							20.0991	37.3335	102.201
							16.1952	103.464	101.958
							13.5495	102	4.45672
							22.8329	29.4379	76.2095
							128.875	61.2858	78.0654
							64.4376	84.7779	107.043
							38.0397	96.0026	23.7816
							26.3978	40.8572	102.201
							38.0397	38.4473	101.958
							16.1952	37.3335	4.45672
							64.4376	103.464	76.2095
							38.0397	102	78.0654
							128.875	29.4379	107.043
							64.4376	61.2858	23.7816
							38.0397	84.7779	102.201
							20.0991	96.0026	101.958
							16.1952	40.8572	4.45672
							64.4376	38.4473	76.2095
							38.0397	37.3335	78.0654
							128.875	103.464	107.043
							128.875	102	23.7816
							64.4376	29.4379	102.201
							38.0397	61.2858	101.958
							26.3978	84.7779	4.45672
							20.0991	96.0026	76.2095
							16.1952	40.8572	78.0654
							64.4376	38.4473	107.043
							128.875	37.3335	23.7816
							90.8354	103.464	102.201
							128.875	102	101.958
							102.477	29.4379	4.45672
							80.6328	61.2858	76.2095
							90.8354	84.7779	78.0654
							64.4376	96.0026	107.043
							38.0397	40.8572	23.7816
							26.3978	38.4473	102.201
							20.0991	37.3335	101.958
							64.4376	103.464	4.45672
							38.0397	102	76.2095
							128.875	29.4379	78.0654
							64.4376	61.2858	107.043
							64.4376	84.7779	23.7816
							38.0397	96.0026	102.201
							26.3978	40.8572	101.958
							20.0991	38.4473	4.45672
							16.1952	37.3335	76.2095
							64.4376	103.464	78.0654
							128.875	102	107.043
							108.776	29.4379	23.7816
							128.875	61.2858	102.201
							76.0794	84.7779	101.958
							128.875	96.0026	33.7762
							64.4376	40.8572	76.2095
							128.875	38.4473	78.0654
							90.8354	37.3335	107.043
							128.875	103.464	23.7816
							64.4376	102	102.201
							38.0397	29.4379	101.958
							26.3978	61.2858	33.7762
							64.4376	84.7779	76.2095
							38.0397	96.0026	78.0654
							117.233	40.8572	107.043
							22.8329	38.4473	23.7816
							128.875	37.3335	102.201
							64.4376	103.464	101.958
							38.0397	102	38.1704
							26.3978	29.4379	76.2095
							38.0397	61.2858	78.0654
							16.1952	84.7779	107.043
							64.4376	96.0026	23.7816
[truncated: 3,074 more rows]

## Sheet: Supplementary Fig.3
Supplementary Figure 3a		Cell size		Supplementary Figure 3b		Solidity			Supplementary Figure 3a
[truncated: 391 more rows]

[truncated: 4 more sheets: Supplementary Fig.4, Supplementary Fig.5, Supplementary Fig.6, Supplementary Fig.7]
